# Supplementary material for: Mapping of homoeologous chromosome exchanges influencing quantitative trait variation in Brassica napus
Source: Plant Biotechnol J. 2017 Apr 27;15(11):1478–89. doi: 10.1111/pbi.12732 (PMC5633767; doi:10.1111/pbi.12732)
Supplement: Supplementary file 7 — Table S1 Coverage segments of equal copy number. [file PBI-15-1478-s003.xlsx]

## Sheet: legend
Supplementary Table S1: Coverage segments of equal copy number
Genome resequencing data were aligned to B. napus Darmor-bzh v.4.1, and subsequently segmented by a Circular Binary Segmentation approach. Segments were denominated "deletion" or "duplication", when their integrated coverage value was below the chromosomewide median minus one standard deviation or above the chromosomewide median plus one standard deviation. Segments of the same denominatation and…

## Sheet: genome-wide coverage segments
genotype	chromosome	start position (bp)	stop position [bp]	length [kb]	deletion / duplication
Express617	A01	3884500	3977500	93	deletion
Express617	A01	7546500	7609500	63	deletion
Express617	A01	8500500	8673500	173	deletion
Express617	A01	8813500	8938500	125	deletion
Express617	A01	9725500	9830500	105	duplication
Express617	A01	9870500	9947500	77	deletion
Express617	A01	11362500	11420500	58	deletion
Express617	A01	11912500	12000500	88	deletion
Express617	A01	12083000	12153500	70.5	deletion
Express617	A01	12678500	12732500	54	deletion
Express617	A01	13760000	13847000	87	deletion
Express617	A01	13907500	13984500	77	deletion
Express617	A01	15353500	15409500	56	deletion
Express617	A01	15544500	15779500	235	deletion
Express617	A01	15849500	16015500	166	deletion
Express617	A01	17267500	17357500	90	deletion
Express617	A01	17434500	17493500	59	deletion
Express617	A01	17943500	18001500	58	deletion
Express617	A01	18314500	18388500	74	deletion
Express617	A01	18440500	18508500	68	deletion
Express617	A01	20084500	20145500	61	duplication
Express617	A01	21058500	21333500	275	deletion
Express617	A01	21888500	22100500	212	deletion
Express617	A01	22136500	22188500	52	duplication
Express617	A01	22238000	22329500	91.5	deletion
Express617	A01	22404500	22525500	121	deletion
Express617	A01	22746500	22799500	53	duplication
Express617	A01	22799500	22871500	72	deletion
Express617	A01	23106500	23197500	91	deletion
Express617	A02	1000	142500	141.5	deletion
Express617	A02	492500	550500	58	deletion
Express617	A02	1624500	1694500	70	deletion
Express617	A02	1777500	1907500	130	deletion
Express617	A02	2286500	2353500	67	deletion
Express617	A02	5438500	5492500	54	deletion
Express617	A02	6536500	6594500	58	deletion
Express617	A02	9601500	9671500	70	deletion
Express617	A02	10153500	10215500	62	deletion
Express617	A02	16250500	16308500	58	deletion
Express617	A02	23674500	23806500	132	duplication
Express617	A02	23806500	23861500	55	deletion
Express617	A03	192500	244500	52	deletion
Express617	A03	719500	771500	52	deletion
Express617	A03	1271500	1370500	99	deletion
Express617	A03	2153500	2204500	51	deletion
Express617	A03	3578500	3642500	64	deletion
Express617	A03	4069500	4124500	55	deletion
Express617	A03	4340500	4494500	154	deletion
Express617	A03	5259500	5327500	68	deletion
Express617	A03	6456500	6510500	54	deletion
Express617	A03	7333500	7396500	63	deletion
Express617	A03	8391500	8454500	63	deletion
Express617	A03	12245500	12447500	202	deletion
Express617	A03	15148500	15205500	57	deletion
Express617	A03	17581500	17651500	70	deletion
Express617	A03	17867500	17996500	129	deletion
Express617	A03	18051500	18142500	91	deletion
Express617	A03	20716500	20796500	80	deletion
Express617	A03	22257500	22584500	327	deletion
Express617	A03	22638500	22886500	248	deletion
Express617	A03	22977500	23065500	88	deletion
Express617	A03	24497000	24674500	177.5	deletion
Express617	A03	25584500	25803500	219	deletion
Express617	A03	26699500	26759500	60	deletion
Express617	A03	27421500	27489500	68	deletion
Express617	A03	28669500	28723500	54	deletion
Express617	A03	29368500	29429500	61	deletion
Express617	A03	29566500	29727500	161	deletion
Express617	A04	275500	339000	63.5	deletion
Express617	A04	2635500	2707500	72	deletion
Express617	A04	2792500	2857500	65	deletion
Express617	A04	2916500	2994500	78	deletion
Express617	A04	4913500	5348500	435	deletion
Express617	A04	9386500	9442500	56	deletion
Express617	A04	9724500	9785500	61	deletion
Express617	A04	9849500	9937500	88	deletion
Express617	A04	10438500	10518500	80	deletion
Express617	A04	12249500	12303500	54	deletion
Express617	A04	13535500	13607500	72	deletion
Express617	A04	13880500	13936500	56	deletion
Express617	A04	14038500	14132500	94	deletion
Express617	A04	14249500	14325500	76	deletion
Express617	A04	14389500	14473500	84	deletion
Express617	A04	15014500	15102500	88	deletion
Express617	A04	16212500	16272500	60	deletion
Express617	A04	16406500	16466500	60	deletion
Express617	A04	17268500	17323500	55	deletion
Express617	A04	17422500	17474500	52	deletion
Express617	A04	17753500	17828500	75	deletion
Express617	A05	307500	368500	61	deletion
Express617	A05	1562500	1614500	52	deletion
Express617	A05	1732500	1801500	69	deletion
Express617	A05	3398500	3449500	51	deletion
Express617	A05	6006500	6103500	97	deletion
Express617	A05	6575500	6656500	81	deletion
Express617	A05	7266000	7350500	84.5	deletion
Express617	A05	9511500	9608500	97	deletion
Express617	A05	9737500	9848500	111	deletion
Express617	A05	11033500	11244500	211	deletion
Express617	A05	12068500	12125500	57	deletion
Express617	A05	12196500	12454500	258	deletion
Express617	A05	12546500	12963500	417	deletion
Express617	A05	13041000	13101500	60.5	deletion
Express617	A05	13392500	13692500	300	deletion
Express617	A05	13935500	14168500	233	deletion
Express617	A05	14606500	14692500	86	deletion
Express617	A05	14692500	14746500	54	duplication
Express617	A05	15355500	15418500	63	deletion
Express617	A05	15961500	16013500	52	deletion
Express617	A05	16763500	17026500	263	deletion
Express617	A05	17125500	17191500	66	deletion
Express617	A05	17356500	17440500	84	deletion
Express617	A05	17637500	17729500	92	deletion
Express617	A05	17866500	18023500	157	deletion
Express617	A05	18089500	18213500	124	deletion
Express617	A05	18284500	18346500	62	deletion
Express617	A05	19052500	19118500	66	deletion
Express617	A05	19344500	19442500	98	deletion
Express617	A05	19504500	19559500	55	deletion
Express617	A05	21097500	21155500	58	deletion
Express617	A05	21353500	21416500	63	deletion
Express617	A05	21657500	21717500	60	deletion
Express617	A05	21811500	21862500	51	deletion
Express617	A05	22179500	22275500	96	deletion
Express617	A05	22909500	22993500	84	deletion
Express617	A06	321500	400500	79	deletion
Express617	A06	515000	578000	63	deletion
Express617	A06	1482500	1547500	65	deletion
Express617	A06	4409500	4538500	129	deletion
Express617	A06	5577500	5636500	59	deletion
Express617	A06	7940500	8044500	104	deletion
Express617	A06	8451500	8620500	169	deletion
Express617	A06	8841500	9009500	168	deletion
Express617	A06	9739500	9792500	53	deletion
Express617	A06	10178500	10553500	375	deletion
Express617	A06	11182500	11355500	173	deletion
Express617	A06	11537500	11646500	109	deletion
Express617	A06	11839500	11910500	71	deletion
Express617	A06	12348500	12549500	201	deletion
Express617	A06	12926500	13076500	150	deletion
Express617	A06	13169500	13222500	53	deletion
Express617	A06	13420500	13518500	98	deletion
Express617	A06	13961500	14223500	262	deletion
Express617	A06	14365500	14472500	107	deletion
Express617	A06	15289500	15370500	81	deletion
Express617	A06	15638500	15839500	201	deletion
Express617	A06	16572500	16627500	55	deletion
Express617	A06	16931500	16986500	55	deletion
Express617	A06	17963500	18017500	54	deletion
Express617	A06	18764500	18817500	53	deletion
Express617	A06	19530500	19593500	63	deletion
Express617	A06	20264500	20338500	74	deletion
Express617	A06	21886500	21978500	92	deletion
Express617	A06	23516500	23579500	63	deletion
Express617	A06	24228500	24282500	54	deletion
Express617	A07	763500	818500	55	deletion
Express617	A07	992500	1072500	80	duplication
Express617	A07	1174500	1232500	58	deletion
Express617	A07	1451500	1554500	103	deletion
Express617	A07	1738500	1815500	77	deletion
Express617	A07	2131500	2221500	90	deletion
Express617	A07	3715000	3807500	92.5	deletion
Express617	A07	5573500	5672500	99	deletion
Express617	A07	5765500	5831500	66	deletion
Express617	A07	6721500	6777500	56	deletion
Express617	A07	6942500	7061500	119	deletion
Express617	A07	7347500	7403500	56	deletion
Express617	A07	8118500	8177500	59	deletion
Express617	A07	8369500	8437500	68	deletion
Express617	A07	8813500	8881500	68	deletion
Express617	A07	10314500	10388500	74	deletion
Express617	A07	12380500	12431500	51	deletion
Express617	A07	13768500	13824500	56	deletion
Express617	A07	15284500	15354500	70	deletion
Express617	A07	18574500	18648500	74	deletion
Express617	A07	22149500	22206500	57	deletion
Express617	A08	1000	57500	56.5	duplication
Express617	A08	446500	554500	108	deletion
Express617	A08	639500	691500	52	deletion
Express617	A08	1045500	1131500	86	deletion
Express617	A08	1192500	1277500	85	deletion
Express617	A08	1847500	1904500	57	deletion
Express617	A08	2088500	2154500	66	deletion
Express617	A08	2334500	2386500	52	deletion
Express617	A08	2976500	3040500	64	deletion
Express617	A08	3187500	3452500	265	deletion
Express617	A08	4109500	4171500	62	deletion
Express617	A08	4345500	4404500	59	deletion
Express617	A08	5285500	5354500	69	deletion
Express617	A08	5802000	5885500	83.5	deletion
Express617	A08	6107500	6281500	174	deletion
Express617	A08	6335500	6415500	80	deletion
Express617	A08	6748500	6826500	78	deletion
Express617	A08	6998500	7077500	79	deletion
Express617	A08	7178500	7313500	135	deletion
Express617	A08	7553500	7604500	51	deletion
Express617	A08	8086500	8141500	55	deletion
Express617	A08	8963500	9020500	57	deletion
Express617	A08	12626500	12715500	89	deletion
Express617	A08	13641500	13911500	270	deletion
Express617	A08	16277500	16334500	57	deletion
Express617	A08	18688500	18797500	109	deletion
Express617	A09	2920500	2974500	54	deletion
Express617	A09	3593500	3671500	78	deletion
Express617	A09	3738500	3791500	53	deletion
Express617	A09	3865500	3967500	102	deletion
Express617	A09	4185500	4385500	200	deletion
Express617	A09	4725500	4795500	70	deletion
Express617	A09	5111500	5313500	202	deletion
Express617	A09	5668500	5743500	75	duplication
Express617	A09	8140500	8455500	315	deletion
Express617	A09	8714500	8768500	54	deletion
Express617	A09	8900500	8958500	58	deletion
Express617	A09	9937500	10019500	82	deletion
Express617	A09	12063500	12141000	77.5	deletion
Express617	A09	12387500	12481500	94	deletion
Express617	A09	21380500	21447500	67	deletion
Express617	A09	23689500	23742500	53	deletion
Express617	A09	24961500	25019500	58	deletion
Express617	A09	26590500	26750500	160	deletion
Express617	A09	28332500	28414500	82	deletion
Express617	A09	30536500	30590500	54	deletion
Express617	A09	31100500	31176500	76	deletion
Express617	A10	1536500	1596500	60	deletion
Express617	A10	2619500	2702500	83	deletion
Express617	A10	2911500	2999500	88	deletion
Express617	A10	3849500	3919500	70	deletion
Express617	A10	5533500	5639500	106	deletion
Express617	A10	6548500	6601500	53	deletion
Express617	A10	8209500	8288500	79	deletion
Express617	A10	8379500	8457500	78	deletion
Express617	A10	8868500	8954500	86	deletion
Express617	A10	9114500	9196500	82	deletion
Express617	A10	9985500	10047500	62	deletion
Express617	A10	15094500	15148500	54	deletion
Express617	A10	15956500	16018500	62	deletion
Express617	A10	17125500	17194500	69	deletion
Express617	C01	148500	304500	156	deletion
Express617	C01	371500	440500	69	deletion
Express617	C01	1011500	1067500	56	deletion
Express617	C01	1892500	1946500	54	deletion
Express617	C01	3017500	3101500	84	deletion
Express617	C01	3330500	3413500	83	deletion
Express617	C01	3848500	3939500	91	deletion
Express617	C01	4764500	5109500	345	deletion
Express617	C01	6621500	6714000	92.5	deletion
Express617	C01	6798500	6895500	97	deletion
Express617	C01	7161500	7215500	54	deletion
Express617	C01	7648500	7792500	144	deletion
Express617	C01	8163500	8232500	69	deletion
Express617	C01	8471500	8534500	63	deletion
Express617	C01	8990500	9045500	55	deletion
Express617	C01	9113500	9168500	55	deletion
Express617	C01	9333500	9393500	60	deletion
Express617	C01	9585500	9884500	299	deletion
Express617	C01	10981500	11041500	60	deletion
Express617	C01	11563500	11763500	200	deletion
Express617	C01	11935500	11986500	51	deletion
Express617	C01	13051500	13143500	92	deletion
Express617	C01	13628500	13696500	68	deletion
Express617	C01	14333500	14389500	56	deletion
Express617	C01	14717500	14788500	71	deletion
Express617	C01	14914500	15012500	98	deletion
Express617	C01	15174500	15968500	794	deletion
Express617	C01	16878500	16995500	117	deletion
Express617	C01	17443500	17815500	372	deletion
Express617	C01	18594500	18655500	61	deletion
Express617	C01	20474000	20561500	87.5	deletion
Express617	C01	20665500	20718500	53	deletion
Express617	C01	21366500	21434500	68	deletion
Express617	C01	21488500	21568500	80	deletion
Express617	C01	22102500	22173500	71	deletion
Express617	C01	22715500	22804500	89	deletion
Express617	C01	22888500	22962500	74	deletion
Express617	C01	23126500	23200500	74	deletion
Express617	C01	23493500	23549500	56	deletion
Express617	C01	27027500	27086500	59	deletion
Express617	C01	27986500	28459500	473	deletion
Express617	C01	28919500	29417500	498	deletion
Express617	C01	30221500	30369500	148	deletion
Express617	C01	30944500	31188500	244	deletion
Express617	C01	31627500	31689500	62	deletion
Express617	C01	32677000	32772500	95.5	deletion
Express617	C01	33075500	33227500	152	deletion
Express617	C01	33488500	33560500	72	deletion
Express617	C01	33879500	33947500	68	deletion
Express617	C01	34644500	34701500	57	deletion
Express617	C01	35178500	35813500	635	deletion
Express617	C01	36669500	36749500	80	deletion
Express617	C01	36922500	37059500	137	deletion
Express617	C01	37817500	37875500	58	deletion
Express617	C01	38143500	38207000	63.5	deletion
Express617	C01	38316500	38830000	513.5	deletion
Express617	C02	3252500	3318500	66	deletion
Express617	C02	3855500	3924500	69	deletion
Express617	C02	4337500	4391500	54	deletion
Express617	C02	4455500	4520500	65	deletion
Express617	C02	5375500	5438500	63	deletion
Express617	C02	5950500	6012500	62	deletion
Express617	C02	7409500	7693500	284	deletion
Express617	C02	8771500	8830500	59	deletion
Express617	C02	9424000	9512500	88.5	deletion
Express617	C02	9568500	9624500	56	deletion
Express617	C02	10058500	10148500	90	deletion
Express617	C02	10259500	10335500	76	deletion
Express617	C02	10673500	10743000	69.5	deletion
Express617	C02	11043500	11102500	59	deletion
Express617	C02	11393500	11447500	54	deletion
Express617	C02	11662500	11728500	66	deletion
Express617	C02	12737500	12804500	67	deletion
Express617	C02	13440500	13526500	86	deletion
Express617	C02	13747500	13814500	67	deletion
Express617	C02	14107500	14161500	54	deletion
Express617	C02	14429500	14481500	52	deletion
Express617	C02	15780500	15844000	63.5	deletion
Express617	C02	16025500	16078500	53	deletion
Express617	C02	16917500	17012500	95	deletion
Express617	C02	18073500	18135500	62	deletion
Express617	C02	18254500	18336500	82	deletion
Express617	C02	18798500	18851500	53	deletion
Express617	C02	20087500	20161500	74	deletion
Express617	C02	20777500	20837500	60	deletion
Express617	C02	21883500	21945500	62	deletion
Express617	C02	26592500	26649500	57	deletion
Express617	C02	28936500	29000500	64	deletion
Express617	C02	29720500	29776500	56	deletion
Express617	C02	30985500	31075500	90	deletion
Express617	C02	31223500	31325000	101.5	deletion
Express617	C02	32461500	32524500	63	deletion
Express617	C02	32950500	33018500	68	deletion
Express617	C02	33124500	33179500	55	deletion
Express617	C02	34545500	34908500	363	deletion
Express617	C02	35737500	35797500	60	deletion
Express617	C02	36035500	36171500	136	deletion
Express617	C02	36818500	36886500	68	deletion
Express617	C02	36961500	37295500	334	deletion
Express617	C02	37415500	37831500	416	deletion
Express617	C02	37986500	38235500	249	deletion
Express617	C02	38882500	39363500	481	deletion
Express617	C02	40358500	40662500	304	deletion
Express617	C02	40801500	41144500	343	deletion
Express617	C02	41545500	41780500	235	deletion
Express617	C02	41833500	42090500	257	deletion
Express617	C02	42607500	42661500	54	deletion
Express617	C02	43081500	43676500	595	deletion
Express617	C02	44080500	44154500	74	deletion
Express617	C02	44542500	44718500	176	deletion
Express617	C02	45414500	45519500	105	deletion
Express617	C02	45780500	45845500	65	deletion
Express617	C03	53500	269500	216	deletion
Express617	C03	1306500	1362500	56	deletion
Express617	C03	4533500	4587500	54	deletion
Express617	C03	10619500	10699500	80	deletion
Express617	C03	12298500	12367500	69	deletion
Express617	C03	12527500	12607500	80	deletion
Express617	C03	12897500	13113500	216	deletion
Express617	C03	14567500	14635500	68	deletion
Express617	C03	18345500	18404500	59	deletion
Express617	C03	18889500	18940500	51	deletion
Express617	C03	20847500	20906500	59	deletion
Express617	C03	21548500	21619500	71	deletion
Express617	C03	21679500	21731500	52	deletion
Express617	C03	22214500	22286500	72	deletion
Express617	C03	22498500	22900500	402	deletion
Express617	C03	23265500	23355500	90	deletion
Express617	C03	24755500	24808500	53	deletion
Express617	C03	25037500	25122500	85	deletion
Express617	C03	25387500	25477500	90	deletion
Express617	C03	26050500	26128500	78	deletion
Express617	C03	27721500	27789500	68	deletion
Express617	C03	28044500	28119500	75	deletion
Express617	C03	28334500	28423500	89	deletion
Express617	C03	28624500	28678500	54	deletion
Express617	C03	29216500	29285000	68.5	deletion
Express617	C03	30356500	30419500	63	deletion
Express617	C03	30475500	30543000	67.5	deletion
Express617	C03	32854500	32922500	68	deletion
Express617	C03	33405500	33476500	71	deletion
Express617	C03	33990500	34054500	64	deletion
Express617	C03	35526500	35603500	77	deletion
Express617	C03	36333500	36413500	80	deletion
Express617	C03	36532500	36592500	60	deletion
Express617	C03	36954500	37030500	76	deletion
Express617	C03	38102500	38172500	70	deletion
Express617	C03	40082500	40176500	94	deletion
Express617	C03	43622500	43684500	62	deletion
Express617	C03	45438500	45503500	65	deletion
Express617	C03	47093500	47169500	76	duplication
Express617	C03	48233500	48466000	232.5	deletion
Express617	C03	48581500	48660500	79	deletion
Express617	C03	48778500	48836500	58	deletion
Express617	C03	49862500	49926500	64	deletion
Express617	C03	50855500	50920500	65	deletion
Express617	C03	51107500	51185500	78	deletion
Express617	C03	52698500	52775500	77	deletion
Express617	C03	54763500	54816500	53	deletion
Express617	C03	55460500	55522500	62	deletion
Express617	C03	56966500	57047500	81	deletion
Express617	C03	57317500	57400500	83	deletion
Express617	C03	57871500	58045500	174	deletion
Express617	C03	60144500	60196500	52	deletion
Express617	C04	133500	208500	75	deletion
Express617	C04	259500	353500	94	deletion
Express617	C04	835500	901500	66	deletion
Express617	C04	1683500	1835500	152	deletion
Express617	C04	2121500	2191500	70	deletion
Express617	C04	3080500	3158500	78	deletion
Express617	C04	3644500	3718500	74	deletion
Express617	C04	4210500	4307500	97	deletion
Express617	C04	4567500	4794500	227	deletion
Express617	C04	5052500	5130500	78	deletion
Express617	C04	5608500	5676500	68	deletion
Express617	C04	5808500	5876500	68	deletion
Express617	C04	6403500	6503500	100	deletion
Express617	C04	7474500	7531500	57	deletion
Express617	C04	7961500	8016500	55	deletion
Express617	C04	8210500	8269500	59	deletion
Express617	C04	9918500	9976500	58	deletion
Express617	C04	10328500	10388500	60	deletion
Express617	C04	10717500	11046500	329	deletion
Express617	C04	11358500	11482500	124	deletion
Express617	C04	11692500	11872500	180	deletion
Express617	C04	11997500	12076500	79	deletion
Express617	C04	12246500	12408500	162	deletion
Express617	C04	12551500	12679500	128	deletion
Express617	C04	12849500	12921500	72	deletion
Express617	C04	13736500	13796500	60	deletion
Express617	C04	14936500	15031500	95	deletion
Express617	C04	15857500	15919500	62	deletion
Express617	C04	16760500	17061500	301	deletion
Express617	C04	17146500	17223500	77	deletion
Express617	C04	17496500	17597500	101	deletion
Express617	C04	18665500	18745500	80	deletion
Express617	C04	18847500	19087500	240	deletion
Express617	C04	19164500	19655500	491	deletion
Express617	C04	20461500	20531500	70	deletion
Express617	C04	20916500	20969500	53	deletion
Express617	C04	21020500	21075500	55	deletion
Express617	C04	22430500	22484500	54	deletion
Express617	C04	22958500	23033500	75	deletion
Express617	C04	23984500	24048500	64	deletion
Express617	C04	25966500	26051500	85	deletion
Express617	C04	26374500	26452500	78	deletion
Express617	C04	26807500	26870000	62.5	deletion
Express617	C04	27391500	27470500	79	deletion
Express617	C04	27768500	27819500	51	deletion
Express617	C04	28194500	28555500	361	deletion
Express617	C04	28793500	28845500	52	deletion
Express617	C04	28953500	29010500	57	deletion
Express617	C04	30547500	30614500	67	deletion
Express617	C04	30683000	30771500	88.5	deletion
Express617	C04	30994500	31073500	79	deletion
Express617	C04	32141500	32209500	68	deletion
Express617	C04	32328500	32459500	131	deletion
Express617	C04	33528500	33605500	77	deletion
Express617	C04	33691500	33745500	54	deletion
Express617	C04	34423500	34702500	279	deletion
Express617	C04	35616500	35788500	172	deletion
Express617	C04	36167500	36328500	161	deletion
Express617	C04	36461500	36583500	122	deletion
Express617	C04	36695500	36917500	222	deletion
Express617	C04	37706500	37869500	163	deletion
Express617	C04	38313500	38455500	142	deletion
Express617	C04	38517500	38611500	94	deletion
Express617	C04	38718500	38967500	249	deletion
Express617	C04	39109500	39171500	62	deletion
Express617	C04	39288000	39359000	71	deletion
Express617	C04	41822500	41891500	69	deletion
Express617	C04	42003500	42054500	51	deletion
Express617	C04	42989500	43051500	62	deletion
Express617	C04	43129500	43203500	74	deletion
Express617	C04	45371500	45429500	58	deletion
Express617	C04	46460500	46518500	58	deletion
Express617	C04	48462500	48553500	91	deletion
Express617	C04	48846500	48920500	74	deletion
Express617	C05	1125500	1184500	59	deletion
Express617	C05	1848500	1910500	62	deletion
Express617	C05	3498500	3575500	77	deletion
Express617	C05	4138500	4218500	80	deletion
Express617	C05	4603500	4660500	57	deletion
Express617	C05	5321500	5424500	103	deletion
Express617	C05	5544500	5615500	71	deletion
Express617	C05	6132500	6196500	64	deletion
Express617	C05	7212500	7270500	58	deletion
Express617	C05	8023500	8087500	64	deletion
Express617	C05	8313500	8469500	156	deletion
Express617	C05	9137500	9206500	69	deletion
Express617	C05	10417500	10469500	52	deletion
Express617	C05	11079500	11172500	93	deletion
Express617	C05	11236500	11308500	72	deletion
Express617	C05	11418500	11477500	59	deletion
Express617	C05	11581500	11634500	53	deletion
Express617	C05	12187500	12255500	68	deletion
Express617	C05	14089500	14186500	97	deletion
Express617	C05	14386500	14440500	54	deletion
Express617	C05	14689500	14778500	89	deletion
Express617	C05	15862000	15919000	57	deletion
Express617	C05	17054500	17111500	57	deletion
Express617	C05	17858500	17913500	55	deletion
Express617	C05	21953500	22008500	55	deletion
Express617	C05	22826500	22877500	51	deletion
Express617	C05	24526500	24587500	61	deletion
Express617	C05	25389500	25446500	57	deletion
Express617	C05	25812500	25879500	67	deletion
Express617	C05	28553500	28605500	52	deletion
Express617	C05	28705500	28808500	103	deletion
Express617	C05	30057500	30116500	59	deletion
Express617	C05	30172500	30392500	220	deletion
Express617	C05	30506500	30586500	80	deletion
Express617	C05	30691500	30879500	188	deletion
Express617	C05	34666500	34744500	78	deletion
Express617	C05	35607500	35668500	61	deletion
Express617	C05	37369500	37448500	79	deletion
Express617	C05	42421500	42483500	62	deletion
Express617	C05	42920500	42983500	63	deletion
Express617	C06	108500	160500	52	deletion
Express617	C06	988500	1042500	54	deletion
Express617	C06	1325500	1379500	54	deletion
Express617	C06	1482500	1548500	66	deletion
Express617	C06	2602500	2657500	55	deletion
Express617	C06	4403500	4572500	169	deletion
Express617	C06	6380500	6474500	94	deletion
Express617	C06	6648500	6743500	95	deletion
Express617	C06	7691500	7750500	59	deletion
Express617	C06	9414000	9497500	83.5	deletion
Express617	C06	10822500	10885000	62.5	deletion
Express617	C06	11689000	11769500	80.5	deletion
Express617	C06	12153500	12534500	381	deletion
Express617	C06	13389500	13466500	77	deletion
Express617	C06	13688500	13741500	53	deletion
Express617	C06	15391500	15456500	65	deletion
Express617	C06	16383500	16446500	63	deletion
Express617	C06	17790500	17859500	69	deletion
Express617	C06	19213500	19267500	54	deletion
Express617	C06	23632500	23694500	62	deletion
Express617	C06	23862500	23920500	58	deletion
Express617	C06	25150500	25219500	69	deletion
Express617	C06	25526500	25577500	51	deletion
Express617	C06	25683500	25807500	124	deletion
Express617	C06	26911500	27093500	182	deletion
Express617	C06	27160500	27344500	184	deletion
Express617	C06	28060500	28213500	153	deletion
Express617	C06	29121500	29226500	105	deletion
Express617	C06	29560500	29682500	122	deletion
Express617	C06	30106500	30159500	53	deletion
Express617	C06	30763500	30831500	68	deletion
Express617	C06	32384500	32481500	97	deletion
Express617	C06	33059500	33157500	98	deletion
Express617	C06	33782500	33833500	51	deletion
Express617	C06	34007500	34060500	53	deletion
Express617	C07	401500	472500	71	deletion
Express617	C07	1199500	1263500	64	deletion
Express617	C07	2251000	2335500	84.5	deletion
Express617	C07	4295500	4448500	153	deletion
Express617	C07	6417500	6496500	79	deletion
Express617	C07	7462000	7540500	78.5	deletion
Express617	C07	7619500	7695500	76	deletion
Express617	C07	8306500	8361500	55	deletion
Express617	C07	9241500	9329500	88	deletion
Express617	C07	10651500	10742500	91	deletion
Express617	C07	11458500	11520500	62	deletion
Express617	C07	12416500	12467500	51	deletion
Express617	C07	12950500	13009500	59	deletion
Express617	C07	13826500	13915500	89	deletion
Express617	C07	14484500	14921500	437	deletion
Express617	C07	15072500	15157500	85	deletion
Express617	C07	15393500	15445500	52	deletion
Express617	C07	15560500	15766500	206	deletion
Express617	C07	16346500	16411500	65	deletion
Express617	C07	16532500	16592000	59.5	deletion
Express617	C07	17729500	17785500	56	deletion
Express617	C07	18657500	18756500	99	deletion
Express617	C07	19516500	19582000	65.5	deletion
Express617	C07	20877500	20935500	58	deletion
Express617	C07	21051500	21126500	75	deletion
Express617	C07	21395500	21683500	288	deletion
Express617	C07	22589500	22645500	56	deletion
Express617	C07	24221500	24289500	68	deletion
Express617	C07	25150500	25203500	53	deletion
Express617	C07	25336500	25388500	52	deletion
Express617	C07	25651500	25726500	75	deletion
Express617	C07	26406500	26468500	62	deletion
Express617	C07	27147500	27202500	55	deletion
Express617	C07	27845500	28083000	237.5	deletion
Express617	C07	29251500	29326500	75	deletion
Express617	C07	29983500	30040500	57	deletion
Express617	C07	30265500	30316500	51	deletion
Express617	C07	30383500	30441500	58	deletion
Express617	C07	31270500	31324500	54	deletion
Express617	C07	31672500	31751500	79	deletion
Express617	C07	32241500	32298500	57	deletion
Express617	C07	34348500	34416500	68	deletion
Express617	C07	34573500	34627500	54	deletion
Express617	C07	36559500	36647500	88	deletion
Express617	C07	36861500	36925500	64	deletion
Express617	C07	37664500	37730500	66	deletion
Express617	C07	37909500	37968500	59	deletion
Express617	C07	39118500	39223500	105	deletion
Express617	C07	40006500	40078500	72	deletion
Express617	C07	40185500	40279500	94	deletion
Express617	C07	40987500	41077500	90	deletion
Express617	C07	43825000	43880500	55.5	deletion
Express617	C07	44318500	44371500	53	deletion
Express617	C08	200500	256500	56	deletion
Express617	C08	811500	878500	67	deletion
Express617	C08	1497500	1559500	62	deletion
Express617	C08	1884500	2429500	545	deletion
Express617	C08	3934500	4019500	85	deletion
Express617	C08	6717500	6800500	83	deletion
Express617	C08	8831500	8940500	109	deletion
Express617	C08	11314500	11368500	54	deletion
Express617	C08	11622500	11682500	60	deletion
Express617	C08	11901500	11953500	52	deletion
Express617	C08	12223500	12277500	54	deletion
Express617	C08	13190500	13275500	85	deletion
Express617	C08	14028500	14095500	67	deletion
Express617	C08	17087500	17143500	56	duplication
Express617	C08	18440500	18503500	63	deletion
Express617	C08	19981500	20042500	61	deletion
Express617	C08	20655500	20781500	126	deletion
Express617	C08	20996500	21056500	60	deletion
Express617	C08	24204500	24281500	77	deletion
Express617	C08	28518500	28569500	51	deletion
Express617	C08	29828500	29882500	54	deletion
Express617	C08	30563500	30624500	61	deletion
Express617	C08	31246500	31335500	89	deletion
Express617	C08	31515500	31615500	100	deletion
Express617	C08	32559500	32614500	55	deletion
Express617	C08	32845500	32910500	65	deletion
Express617	C08	36399500	36452500	53	deletion
Express617	C08	38397500	38456500	59	deletion
Express617	C09	2934500	2998500	64	deletion
Express617	C09	3464500	3534500	70	deletion
Express617	C09	7306500	7476500	170	deletion
Express617	C09	7781500	7878500	97	deletion
Express617	C09	8121500	8253500	132	deletion
Express617	C09	8378500	8449500	71	deletion
Express617	C09	8544500	8611500	67	deletion
Express617	C09	8901500	8964500	63	deletion
Express617	C09	10314500	10633500	319	deletion
Express617	C09	11747500	11805500	58	deletion
Express617	C09	11961500	12032500	71	deletion
Express617	C09	12543500	12609500	66	deletion
Express617	C09	12733500	12792500	59	deletion
Express617	C09	13091500	13183500	92	deletion
Express617	C09	13240500	13309500	69	deletion
Express617	C09	13658500	13828500	170	deletion
Express617	C09	13905500	13978500	73	deletion
Express617	C09	14822500	14876500	54	deletion
Express617	C09	16518500	17006500	488	deletion
Express617	C09	17144500	17248500	104	deletion
Express617	C09	18028500	18109500	81	deletion
Express617	C09	18330500	18384500	54	deletion
Express617	C09	18464500	18554500	90	deletion
Express617	C09	18735500	18796500	61	deletion
Express617	C09	18937500	19006500	69	deletion
Express617	C09	19092500	19230500	138	deletion
Express617	C09	19381500	19532500	151	deletion
Express617	C09	20094500	20163500	69	deletion
Express617	C09	20380500	20437500	57	deletion
Express617	C09	20639500	20714500	75	deletion
Express617	C09	21452500	21515500	63	deletion
Express617	C09	26634500	26711500	77	deletion
Express617	C09	27987500	28079500	92	deletion
Express617	C09	28841500	28931500	90	deletion
Express617	C09	29954500	30018500	64	deletion
Express617	C09	31079500	31152500	73	deletion
Express617	C09	31983500	32050500	67	deletion
Express617	C09	33856500	33907500	51	deletion
Express617	C09	34546500	34608500	62	deletion
Express617	C09	35507500	35574500	67	deletion
Express617	C09	36617500	36787500	170	deletion
Express617	C09	37249500	37313500	64	deletion
Express617	C09	37703500	37759500	56	deletion
Express617	C09	37828500	37925500	97	deletion
Express617	C09	38954500	39014500	60	deletion
Express617	C09	39659500	39764500	105	deletion
Express617	C09	40127500	40196000	68.5	deletion
Express617	C09	40353500	40584500	231	deletion
Express617	C09	41386500	41568500	182	deletion
Express617	C09	42035500	42294500	259	deletion
Express617	C09	43601500	43695500	94	deletion
Express617	C09	44456500	44527500	71	deletion
Express617	C09	45337500	45420500	83	deletion
Express617	C09	47331500	47417500	86	deletion
1012-98	A01	1734500	1858500	124	deletion
1012-98	A01	3699500	3757500	58	deletion
1012-98	A01	3855500	3958500	103	deletion
1012-98	A01	4176500	4229500	53	deletion
1012-98	A01	5092500	5167500	75	deletion
1012-98	A01	5454500	5523500	69	deletion
1012-98	A01	7216500	7278500	62	deletion
1012-98	A01	7546500	7609500	63	deletion
1012-98	A01	8054500	8157500	103	deletion
1012-98	A01	8601500	8673500	72	deletion
1012-98	A01	8794500	8937500	143	deletion
1012-98	A01	9283500	9347500	64	duplication
1012-98	A01	9870500	9947500	77	deletion
1012-98	A01	10682500	10763500	81	deletion
1012-98	A01	10992500	11173500	181	deletion
1012-98	A01	11362500	11419500	57	deletion
1012-98	A01	11429500	11483500	54	duplication
1012-98	A01	11912500	12000500	88	deletion
1012-98	A01	12075500	12155500	80	deletion
1012-98	A01	12257500	12329500	72	duplication
1012-98	A01	12614500	12732500	118	deletion
1012-98	A01	12944500	13009500	65	duplication
1012-98	A01	13218500	13293500	75	duplication
1012-98	A01	13363500	13590500	227	duplication
1012-98	A01	13658500	13710500	52	duplication
1012-98	A01	13754500	13847000	92.5	deletion
1012-98	A01	13907500	13979500	72	deletion
1012-98	A01	14926500	14996500	70	duplication
1012-98	A01	15843500	15997500	154	deletion
1012-98	A01	16097500	16152500	55	deletion
1012-98	A01	16376500	16459500	83	duplication
1012-98	A01	16566500	16628500	62	duplication
1012-98	A01	17267500	17357500	90	deletion
1012-98	A01	17468500	17637500	169	deletion
1012-98	A01	19471500	19528500	57	duplication
1012-98	A01	19827500	19878500	51	deletion
1012-98	A01	20114500	20192500	78	duplication
1012-98	A01	20262500	20373500	111	duplication
1012-98	A01	20425500	20966500	541	duplication
1012-98	A01	21058500	21150500	92	deletion
1012-98	A01	21332500	21388500	56	duplication
1012-98	A01	21447500	21533500	86	duplication
1012-98	A01	21533500	21709500	176	deletion
1012-98	A01	21776500	21848500	72	duplication
1012-98	A01	21848500	22112500	264	deletion
1012-98	A01	22129500	22188500	59	duplication
1012-98	A01	22237500	22329500	92	deletion
1012-98	A01	22404500	22525000	120.5	deletion
1012-98	A01	22799500	22871500	72	deletion
1012-98	A01	23106500	23197500	91	deletion
1012-98	A02	1000	142500	141.5	deletion
1012-98	A02	1617500	1694500	77	deletion
1012-98	A02	1777500	1907500	130	deletion
1012-98	A02	2286500	2353500	67	deletion
1012-98	A02	5438500	5493500	55	deletion
1012-98	A02	6536500	6594500	58	deletion
1012-98	A02	9599500	9671500	72	deletion
1012-98	A02	10152500	10215500	63	deletion
1012-98	A02	16250500	16308500	58	deletion
1012-98	A02	23417500	23674500	257	deletion
1012-98	A02	23735500	23806500	71	duplication
1012-98	A02	23806500	23861500	55	deletion
1012-98	A02	24114500	24295500	181	deletion
1012-98	A02	24627500	24686500	59	deletion
1012-98	A03	1000	452500	451.5	deletion
1012-98	A03	589500	654500	65	deletion
1012-98	A03	719500	771500	52	deletion
1012-98	A03	1271500	1377500	106	deletion
1012-98	A03	2762500	2854500	92	deletion
1012-98	A03	3574500	3756500	182	deletion
1012-98	A03	3849500	3908500	59	deletion
1012-98	A03	4200500	4279500	79	deletion
1012-98	A03	4332500	4415500	83	deletion
1012-98	A03	6453500	6510500	57	deletion
1012-98	A03	6890500	6951500	61	deletion
1012-98	A03	7266500	7397500	131	deletion
1012-98	A03	7677500	7744500	67	deletion
1012-98	A03	7848500	7917500	69	deletion
1012-98	A03	9721500	9776500	55	deletion
1012-98	A03	13200500	13251500	51	deletion
1012-98	A03	14829500	15079500	250	deletion
1012-98	A03	16343500	16488500	145	deletion
1012-98	A03	16869500	16960500	91	deletion
1012-98	A03	17835500	18006500	171	deletion
1012-98	A03	18116500	18347500	231	deletion
1012-98	A03	18465500	18532500	67	deletion
1012-98	A03	18725500	18776500	51	deletion
1012-98	A03	20353500	20429500	76	deletion
1012-98	A03	20684500	20802500	118	deletion
1012-98	A03	21934500	22042500	108	deletion
1012-98	A03	22257500	23208500	951	deletion
1012-98	A03	23379500	23432500	53	deletion
1012-98	A03	23745500	23875500	130	deletion
1012-98	A03	24072500	24222500	150	deletion
1012-98	A03	24561500	24749500	188	deletion
1012-98	A03	25585500	25679500	94	deletion
1012-98	A03	25896500	26240500	344	deletion
1012-98	A03	26487500	26564500	77	deletion
1012-98	A03	29368500	29429500	61	deletion
1012-98	A03	29564500	29621500	57	deletion
1012-98	A04	274500	338500	64	deletion
1012-98	A04	1336500	1420500	84	deletion
1012-98	A04	2635500	2707500	72	deletion
1012-98	A04	2792500	2847000	54.5	deletion
1012-98	A04	2916500	2996500	80	deletion
1012-98	A04	4995500	5341500	346	deletion
1012-98	A04	5413500	5592000	178.5	deletion
1012-98	A04	5672500	7297500	1625	deletion
1012-98	A04	7369500	7452500	83	deletion
1012-98	A04	8744500	8808500	64	deletion
1012-98	A04	9004500	9135500	131	deletion
1012-98	A04	9386500	9440500	54	deletion
1012-98	A04	9730500	9787500	57	deletion
1012-98	A04	9847500	10000500	153	deletion
1012-98	A04	10209500	10355500	146	deletion
1012-98	A04	10437500	10526500	89	deletion
1012-98	A04	11518500	11597500	79	deletion
1012-98	A04	11745500	11844500	99	deletion
1012-98	A04	11982500	12077500	95	deletion
1012-98	A04	12248500	12305500	57	deletion
1012-98	A04	14037500	14114500	77	deletion
1012-98	A04	14955500	15102500	147	deletion
1012-98	A04	16212500	16466500	254	deletion
1012-98	A04	16541500	16618500	77	deletion
1012-98	A04	16682500	16830500	148	deletion
1012-98	A04	17269500	17323500	54	deletion
1012-98	A04	17398500	17496500	98	deletion
1012-98	A04	17752500	17807500	55	deletion
1012-98	A04	18159500	18221500	62	deletion
1012-98	A04	18438500	18510500	72	deletion
1012-98	A05	308500	368500	60	deletion
1012-98	A05	1546500	1613500	67	deletion
1012-98	A05	1732500	1800500	68	deletion
1012-98	A05	2565500	2623500	58	deletion
1012-98	A05	3663500	3743500	80	deletion
1012-98	A05	3939500	4047500	108	deletion
1012-98	A05	4297500	4388500	91	deletion
1012-98	A05	6006500	6102500	96	deletion
1012-98	A05	6575500	6656500	81	deletion
1012-98	A05	7228500	7350500	122	deletion
1012-98	A05	7785500	7868500	83	deletion
1012-98	A05	9511500	9610500	99	deletion
1012-98	A05	9729500	9848500	119	deletion
1012-98	A05	10315500	10370500	55	deletion
1012-98	A05	11042500	11244500	202	deletion
1012-98	A05	12068500	12125500	57	deletion
1012-98	A05	12196500	12964500	768	deletion
1012-98	A05	13041000	13102500	61.5	deletion
1012-98	A05	13392500	13693500	301	deletion
1012-98	A05	13935500	14168500	233	deletion
1012-98	A05	14347500	14437500	90	deletion
1012-98	A05	14607500	14692500	85	deletion
1012-98	A05	15353500	15418500	65	deletion
1012-98	A05	15931500	16013500	82	deletion
1012-98	A05	16387500	16583500	196	deletion
1012-98	A05	16692500	16758500	66	deletion
1012-98	A05	16844500	17033500	189	deletion
1012-98	A05	17678500	17832500	154	duplication
1012-98	A05	18419500	18475500	56	duplication
1012-98	A05	18633500	18735500	102	duplication
1012-98	A05	18808500	19005500	197	duplication
1012-98	A05	19145500	19217500	72	duplication
1012-98	A05	19442500	19500500	58	duplication
1012-98	A05	19676500	20094500	418	duplication
1012-98	A05	20169500	20253500	84	duplication
1012-98	A05	20433500	20693500	260	duplication
1012-98	A05	20847500	20938500	91	deletion
1012-98	A05	20938500	21009500	71	duplication
1012-98	A05	21097500	21155500	58	deletion
1012-98	A05	21282500	21353500	71	duplication
1012-98	A05	21353500	21416500	63	deletion
1012-98	A05	21501500	21632500	131	duplication
1012-98	A05	21657500	21717500	60	deletion
1012-98	A05	21747500	21806500	59	duplication
1012-98	A05	21811500	21862500	51	deletion
1012-98	A05	21862500	22179500	317	duplication
1012-98	A05	22179500	22275500	96	deletion
1012-98	A05	22507500	22565500	58	deletion
1012-98	A05	22565500	22725500	160	duplication
1012-98	A05	22909500	22993500	84	deletion
1012-98	A05	22993500	23054500	61	duplication
1012-98	A06	107500	169500	62	deletion
1012-98	A06	306500	401500	95	deletion
1012-98	A06	514500	578500	64	deletion
1012-98	A06	1482500	1547500	65	deletion
1012-98	A06	2897500	3002500	105	deletion
1012-98	A06	3466500	3825500	359	deletion
1012-98	A06	3907500	3963500	56	deletion
1012-98	A06	4393500	4596500	203	deletion
1012-98	A06	5078500	5138500	60	deletion
1012-98	A06	5300500	5352500	52	deletion
1012-98	A06	9098500	9150500	52	deletion
1012-98	A06	13169500	13222500	53	deletion
1012-98	A06	14772500	14831500	59	deletion
1012-98	A06	15536500	15845500	309	deletion
1012-98	A06	16931500	16983500	52	deletion
1012-98	A06	19530500	19619500	89	deletion
1012-98	A06	19774500	19930500	156	deletion
1012-98	A06	20264500	20332500	68	deletion
1012-98	A06	20484500	20593500	109	deletion
1012-98	A06	20770500	20822500	52	deletion
1012-98	A06	22607500	22702500	95	deletion
1012-98	A06	22839500	22909500	70	deletion
1012-98	A06	23031500	23111500	80	deletion
1012-98	A06	23409500	23580500	171	deletion
1012-98	A06	24226500	24283500	57	deletion
1012-98	A07	764500	818500	54	deletion
1012-98	A07	992500	1072500	80	duplication
1012-98	A07	1260500	1554500	294	deletion
1012-98	A07	1606500	1662500	56	deletion
1012-98	A07	1736500	1815500	79	deletion
1012-98	A07	2108500	2331500	223	deletion
1012-98	A07	2508500	2685500	177	deletion
1012-98	A07	3715500	3804500	89	deletion
1012-98	A07	4098500	4154500	56	deletion
1012-98	A07	4964500	5219500	255	deletion
1012-98	A07	5564500	5697500	133	deletion
1012-98	A07	5908500	5963500	55	deletion
1012-98	A07	6803500	7145500	342	deletion
1012-98	A07	7320500	7389500	69	deletion
1012-98	A07	7515500	7621500	106	deletion
1012-98	A07	7905500	8138500	233	deletion
1012-98	A07	8370500	8437500	67	deletion
1012-98	A07	8782500	8884500	102	deletion
1012-98	A07	10314500	10388500	74	deletion
1012-98	A07	11497500	11561500	64	deletion
1012-98	A07	12058500	12120500	62	deletion
1012-98	A07	12380500	12431500	51	deletion
1012-98	A07	13721500	13811500	90	deletion
1012-98	A07	13938500	14130500	192	deletion
1012-98	A07	14531500	14598500	67	deletion
1012-98	A07	15284500	15354500	70	deletion
1012-98	A07	15644500	15900500	256	deletion
1012-98	A07	16874500	16939500	65	deletion
1012-98	A07	17566500	17624500	58	deletion
1012-98	A07	18532500	18717500	185	deletion
1012-98	A07	18775500	18829500	54	deletion
1012-98	A07	22149500	22207500	58	deletion
1012-98	A07	22715500	22768500	53	deletion
1012-98	A07	23248500	23719500	471	duplication
1012-98	A07	23944500	24007000	62.5	duplication
1012-98	A08	1000	57500	56.5	duplication
1012-98	A08	381500	450500	69	deletion
1012-98	A08	1015500	1131500	116	deletion
1012-98	A08	1192500	1276500	84	deletion
1012-98	A08	1649500	1776500	127	deletion
1012-98	A08	2206500	2309500	103	deletion
1012-98	A08	2976500	3040500	64	deletion
1012-98	A08	3187500	3454500	267	deletion
1012-98	A08	4109500	4172500	63	deletion
1012-98	A08	5228500	5288500	60	deletion
1012-98	A08	5802000	5885500	83.5	deletion
1012-98	A08	8086500	8154500	68	deletion
1012-98	A08	8296500	8644500	348	deletion
1012-98	A08	8963500	9115500	152	deletion
1012-98	A08	12732500	12788500	56	deletion
1012-98	A08	13609500	13798500	189	deletion
1012-98	A08	13943500	14310500	367	deletion
1012-98	A08	14986500	15143500	157	deletion
1012-98	A08	15795500	15873500	78	deletion
1012-98	A08	16277500	16334500	57	deletion
1012-98	A08	17006500	17073500	67	deletion
1012-98	A08	18008500	18118500	110	deletion
1012-98	A08	18645500	18813500	168	deletion
1012-98	A09	336500	398500	62	deletion
1012-98	A09	708500	841500	133	deletion
1012-98	A09	1388500	1465500	77	deletion
1012-98	A09	1830500	1972500	142	deletion
1012-98	A09	2073500	2306500	233	deletion
1012-98	A09	4102500	4248500	146	deletion
1012-98	A09	4933500	5008500	75	deletion
1012-98	A09	6345500	6399500	54	deletion
1012-98	A09	6950500	7024500	74	deletion
1012-98	A09	8156500	8419500	263	deletion
1012-98	A09	8900500	8958500	58	deletion
1012-98	A09	9374500	9429500	55	duplication
1012-98	A09	9650500	9719500	69	deletion
1012-98	A09	9951500	10027500	76	deletion
1012-98	A09	10440500	10516500	76	deletion
1012-98	A09	10756500	10832500	76	deletion
1012-98	A09	11898500	12213500	315	deletion
1012-98	A09	12298500	12482500	184	deletion
1012-98	A09	12734500	12796500	62	deletion
1012-98	A09	13163500	13214500	51	deletion
1012-98	A09	14981500	15563500	582	deletion
1012-98	A09	15634500	15722500	88	deletion
1012-98	A09	17415500	17700500	285	deletion
1012-98	A09	18077500	18288500	211	deletion
1012-98	A09	18351500	18502500	151	deletion
1012-98	A09	21380500	21446500	66	deletion
1012-98	A09	22724500	22924500	200	deletion
1012-98	A09	23689500	23742500	53	deletion
1012-98	A09	24957500	25020500	63	deletion
1012-98	A09	26710500	26792500	82	deletion
1012-98	A09	27068500	27180500	112	deletion
1012-98	A09	27774500	27989500	215	deletion
1012-98	A09	28066500	28415500	349	deletion
1012-98	A09	29274500	33851500	4577	deletion
1012-98	A10	2610500	2823500	213	deletion
1012-98	A10	2911500	3006500	95	deletion
1012-98	A10	3849500	3919500	70	deletion
1012-98	A10	5369500	5420500	51	deletion
1012-98	A10	5533500	5586500	53	deletion
1012-98	A10	6548500	6601500	53	deletion
1012-98	A10	6974500	7025500	51	duplication
1012-98	A10	8123500	8288500	165	deletion
1012-98	A10	9122500	9178500	56	deletion
1012-98	A10	9985500	10050500	65	deletion
1012-98	A10	11467500	11801500	334	deletion
1012-98	A10	11931500	12112500	181	deletion
1012-98	A10	12191500	12405500	214	deletion
1012-98	A10	12582500	12718500	136	deletion
1012-98	A10	12887500	13019500	132	deletion
1012-98	A10	13103500	13254500	151	deletion
1012-98	A10	13386500	14047500	661	deletion
1012-98	A10	14188500	14239500	51	deletion
1012-98	A10	15820500	15873500	53	deletion
1012-98	A10	15956500	16018500	62	deletion
1012-98	A10	16575500	16628500	53	deletion
1012-98	A10	16927500	17182500	255	deletion
1012-98	A10	17337500	17399000	61.5	deletion
1012-98	C01	3310500	3372500	62	duplication
1012-98	C01	4482500	4644500	162	duplication
1012-98	C01	4957500	5127500	170	duplication
1012-98	C01	6713500	6779500	66	duplication
1012-98	C01	7219500	7480500	261	duplication
1012-98	C01	9512500	9620500	108	duplication
1012-98	C01	10205500	10262500	57	duplication
1012-98	C01	10368500	10714500	346	duplication
1012-98	C01	10902500	10973500	71	duplication
1012-98	C01	11986500	12037500	51	duplication
1012-98	C01	13002500	13057500	55	duplication
1012-98	C01	24346500	24421500	75	duplication
1012-98	C01	37674500	37819500	145	duplication
1012-98	C01	37972500	38142500	170	duplication
1012-98	C01	38247500	38303500	56	duplication
1012-98	C02	222500	285500	63	deletion
1012-98	C02	1693500	1820500	127	deletion
1012-98	C02	3201500	3335500	134	deletion
1012-98	C02	3486500	3541500	55	deletion
1012-98	C02	3810500	3926500	116	deletion
1012-98	C02	4499500	4573500	74	deletion
1012-98	C02	5375500	5439500	64	deletion
1012-98	C02	5924500	6027500	103	deletion
1012-98	C02	7409500	7757500	348	deletion
1012-98	C02	8771500	8830500	59	deletion
1012-98	C02	9424000	9512500	88.5	deletion
1012-98	C02	9568500	9624500	56	deletion
1012-98	C02	10055500	10332500	277	deletion
1012-98	C02	10680500	10925500	245	deletion
1012-98	C02	11043500	11110500	67	deletion
1012-98	C02	19076500	19830500	754	deletion
1012-98	C02	19961500	20146500	185	deletion
1012-98	C02	20777500	20838500	61	deletion
1012-98	C02	21883500	21946500	63	deletion
1012-98	C02	26592500	26649500	57	deletion
1012-98	C02	28936500	29000500	64	deletion
1012-98	C02	29720500	29776500	56	deletion
1012-98	C02	30985500	31075500	90	deletion
1012-98	C02	31217500	31322500	105	deletion
1012-98	C02	32460500	32524500	64	deletion
1012-98	C02	32950500	33019500	69	deletion
1012-98	C02	33124500	33179500	55	deletion
1012-98	C02	34513500	34960500	447	deletion
1012-98	C02	35736500	35797500	61	deletion
1012-98	C02	35936500	36262500	326	deletion
1012-98	C02	36325500	36404500	79	deletion
1012-98	C02	36818500	37886500	1068	deletion
1012-98	C02	38594500	38791500	197	deletion
1012-98	C02	38882500	39379500	497	deletion
1012-98	C02	39527500	39598500	71	deletion
1012-98	C02	39941500	40109500	168	deletion
1012-98	C02	40285500	40663500	378	deletion
1012-98	C02	40797500	41144500	347	deletion
1012-98	C02	41460500	41744500	284	deletion
1012-98	C02	41873500	42271500	398	deletion
1012-98	C02	42415500	42501500	86	deletion
1012-98	C02	42606500	42748500	142	deletion
1012-98	C02	43084500	43668500	584	deletion
1012-98	C02	44077500	44154500	77	deletion
1012-98	C02	44541500	44719500	178	deletion
1012-98	C02	45414500	45591500	177	deletion
1012-98	C02	45771500	45964500	193	deletion
1012-98	C03	1000	128500	127.5	deletion
1012-98	C03	591500	644500	53	deletion
1012-98	C03	1305500	1373500	68	deletion
1012-98	C03	1520500	1688500	168	deletion
1012-98	C03	1893500	2027500	134	deletion
1012-98	C03	2086500	2229500	143	deletion
1012-98	C03	2520500	2599500	79	deletion
1012-98	C03	2698500	2826500	128	deletion
1012-98	C03	2993500	3151500	158	deletion
1012-98	C03	3832500	3930500	98	deletion
1012-98	C03	4369500	4467500	98	duplication
1012-98	C03	4529500	4587500	58	deletion
1012-98	C03	8008500	8059500	51	deletion
1012-98	C03	8236500	8302500	66	deletion
1012-98	C03	8850500	8989500	139	duplication
1012-98	C03	9392500	9463500	71	deletion
1012-98	C03	9736500	9887500	151	deletion
1012-98	C03	9957500	10038500	81	deletion
1012-98	C03	10620000	10699500	79.5	deletion
1012-98	C03	10979500	11300500	321	deletion
1012-98	C03	11707500	12081500	374	deletion
1012-98	C03	12160500	12211500	51	deletion
1012-98	C03	12298500	12368500	70	deletion
1012-98	C03	12641500	12697500	56	deletion
1012-98	C03	12891500	13065500	174	deletion
1012-98	C03	13255500	13408500	153	deletion
1012-98	C03	13408500	13494500	86	duplication
1012-98	C03	13650500	13713500	63	deletion
1012-98	C03	14075500	14199500	124	deletion
1012-98	C03	14395500	14451500	56	duplication
1012-98	C03	14451500	14635500	184	deletion
1012-98	C03	14698500	14903500	205	deletion
1012-98	C03	15349500	15540500	191	deletion
1012-98	C03	15790500	15959500	169	deletion
1012-98	C03	16342500	16480500	138	deletion
1012-98	C03	16958500	17298500	340	deletion
1012-98	C03	17530500	17940500	410	deletion
1012-98	C03	18081500	18442500	361	deletion
1012-98	C03	18584500	18738500	154	deletion
1012-98	C03	18872500	19082500	210	deletion
1012-98	C03	19262500	19594500	332	deletion
1012-98	C03	19768500	20126500	358	deletion
1012-98	C03	20625500	21228500	603	deletion
1012-98	C03	21283500	21360500	77	deletion
1012-98	C03	21423500	21535500	112	deletion
1012-98	C03	22025500	22100500	75	deletion
1012-98	C03	22192500	23073500	881	deletion
1012-98	C03	23246500	23316500	70	deletion
1012-98	C03	23428500	23931500	503	deletion
1012-98	C03	24012500	24338500	326	deletion
1012-98	C03	24754500	24951500	197	deletion
1012-98	C03	25034500	26128500	1094	deletion
1012-98	C03	26223500	26428500	205	deletion
1012-98	C03	26485500	26547500	62	deletion
1012-98	C03	26709500	26970500	261	deletion
1012-98	C03	27128500	27327500	199	deletion
1012-98	C03	27720500	27789500	69	deletion
1012-98	C03	28038500	28442500	404	deletion
1012-98	C03	28543500	28817500	274	deletion
1012-98	C03	28895500	29609500	714	deletion
1012-98	C03	29829500	30123500	294	deletion
1012-98	C03	30269500	30328500	59	deletion
1012-98	C03	30475500	30544500	69	deletion
1012-98	C03	30634500	30687500	53	deletion
1012-98	C03	31882500	31980500	98	deletion
1012-98	C03	32652500	33132500	480	deletion
1012-98	C03	33233500	33480500	247	deletion
1012-98	C03	33557500	33619500	62	deletion
1012-98	C03	33691500	33771500	80	duplication
1012-98	C03	33974500	34054500	80	deletion
1012-98	C03	35108500	35603000	494.5	deletion
1012-98	C03	36332500	36420500	88	deletion
1012-98	C03	36532500	36591500	59	deletion
1012-98	C03	36953500	37030500	77	deletion
1012-98	C03	38102500	38172500	70	deletion
1012-98	C03	40082500	40176500	94	deletion
1012-98	C03	43622500	43684500	62	deletion
1012-98	C03	45438500	45503500	65	deletion
1012-98	C03	45554500	45627500	73	duplication
1012-98	C03	45902500	46024500	122	deletion
1012-98	C03	46482500	46628500	146	deletion
1012-98	C03	47092500	47170500	78	duplication
1012-98	C03	47414500	47481500	67	deletion
1012-98	C03	47552500	47833500	281	deletion
1012-98	C03	47887500	48398500	511	deletion
1012-98	C03	48577500	48874500	297	deletion
1012-98	C03	49007500	49315500	308	deletion
1012-98	C03	49862500	49926500	64	deletion
1012-98	C03	50855500	50921500	66	deletion
1012-98	C03	51107500	51185500	78	deletion
1012-98	C03	52696500	52775500	79	deletion
1012-98	C03	54614500	54717500	103	duplication
1012-98	C03	54763500	54816500	53	deletion
1012-98	C03	55460500	55521500	61	deletion
1012-98	C03	56966500	57047500	81	deletion
1012-98	C03	57317500	57400500	83	deletion
1012-98	C03	57611500	58045500	434	deletion
1012-98	C03	58183500	58499500	316	deletion
1012-98	C03	58692500	58757500	65	deletion
1012-98	C03	58897500	58955500	58	duplication
1012-98	C03	58955500	59070500	115	deletion
1012-98	C03	60144500	60196500	52	deletion
1012-98	C04	1000	78500	77.5	deletion
1012-98	C04	129500	353500	224	deletion
1012-98	C04	834500	902500	68	deletion
1012-98	C04	1685500	1849500	164	deletion
1012-98	C04	1951500	2008500	57	deletion
1012-98	C04	2121500	2236500	115	deletion
1012-98	C04	2433500	2617500	184	deletion
1012-98	C04	2691500	2743500	52	deletion
1012-98	C04	3078500	3195500	117	deletion
1012-98	C04	3644500	3718500	74	deletion
1012-98	C04	4216500	4307500	91	deletion
1012-98	C04	4488500	4742500	254	deletion
1012-98	C04	5607500	6012500	405	deletion
1012-98	C04	7471500	7531500	60	deletion
1012-98	C04	7961500	8016500	55	deletion
1012-98	C04	8209500	8269500	60	deletion
1012-98	C04	9918500	9976500	58	deletion
1012-98	C04	10327500	10391500	64	deletion
1012-98	C04	10628500	11035500	407	deletion
1012-98	C04	11587500	11673500	86	deletion
1012-98	C04	11850500	12076500	226	deletion
1012-98	C04	12352500	12408500	56	deletion
1012-98	C04	12551500	12679500	128	deletion
1012-98	C04	12849500	12921500	72	deletion
1012-98	C04	13735500	13796500	61	deletion
1012-98	C04	18032500	18131500	99	deletion
1012-98	C04	18782500	19656500	874	deletion
1012-98	C04	20327500	20379500	52	deletion
1012-98	C04	20452500	21696500	1244	deletion
1012-98	C04	22430500	22485500	55	deletion
1012-98	C04	22958500	23033500	75	deletion
1012-98	C04	23983500	24048500	65	deletion
1012-98	C04	25972500	26052500	80	deletion
1012-98	C04	26374500	26452500	78	deletion
1012-98	C04	26807500	26869500	62	deletion
1012-98	C04	27391500	27470500	79	deletion
1012-98	C04	27768500	27819500	51	deletion
1012-98	C04	28315500	28891500	576	deletion
1012-98	C04	28953500	29010500	57	deletion
1012-98	C04	30269500	30322500	53	deletion
1012-98	C04	30547500	30614500	67	deletion
1012-98	C04	30683500	30771500	88	deletion
1012-98	C04	30938500	31181500	243	deletion
1012-98	C04	31809500	31862500	53	deletion
1012-98	C04	32140500	32209500	69	deletion
1012-98	C04	32307500	32497500	190	deletion
1012-98	C04	32727500	32940500	213	deletion
1012-98	C04	33530500	33605000	74.5	deletion
1012-98	C04	33691500	33745500	54	deletion
1012-98	C04	33825500	33883500	58	deletion
1012-98	C04	34395500	34701500	306	deletion
1012-98	C04	36271500	36328500	57	deletion
1012-98	C04	39109500	39172500	63	deletion
1012-98	C04	39288500	39358500	70	deletion
1012-98	C04	39916500	40007500	91	deletion
1012-98	C04	41821500	41891500	70	deletion
1012-98	C04	42003500	42054500	51	deletion
1012-98	C04	42990500	43051500	61	deletion
1012-98	C04	43129500	43205500	76	deletion
1012-98	C04	45371500	45429500	58	deletion
1012-98	C04	46459500	46518500	59	deletion
1012-98	C04	46811500	46862500	51	deletion
1012-98	C04	47510500	47574500	64	deletion
1012-98	C04	47900500	47999500	99	deletion
1012-98	C04	48460500	48863500	403	deletion
1012-98	C05	2365500	2433500	68	deletion
1012-98	C05	2607500	2719500	112	deletion
1012-98	C05	3497500	3576500	79	deletion
1012-98	C05	4135500	4245500	110	deletion
1012-98	C05	4598500	4678500	80	deletion
1012-98	C05	5098500	5233500	135	deletion
1012-98	C05	5320500	5424500	104	deletion
1012-98	C05	5544500	5616500	72	deletion
1012-98	C05	5709500	6282500	573	deletion
1012-98	C05	7111500	7270500	159	deletion
1012-98	C05	7730500	7832500	102	deletion
1012-98	C05	8011500	8210500	199	deletion
1012-98	C05	8305500	8546500	241	deletion
1012-98	C05	8616500	8678500	62	deletion
1012-98	C05	8890500	8948500	58	deletion
1012-98	C05	9137500	9215500	78	deletion
1012-98	C05	10417500	10469500	52	deletion
1012-98	C05	10985500	13028500	2043	deletion
1012-98	C05	13141500	13200500	59	deletion
1012-98	C05	13670500	13840500	170	deletion
1012-98	C05	14061500	15169500	1108	deletion
1012-98	C05	15862500	15919000	56.5	deletion
1012-98	C05	16427500	16534500	107	deletion
1012-98	C05	17054500	17112500	58	deletion
1012-98	C05	18162500	20000500	1838	deletion
1012-98	C05	21953500	22008500	55	deletion
1012-98	C05	22500500	23891500	1391	deletion
1012-98	C05	24526500	24587500	61	deletion
1012-98	C05	25389500	25446500	57	deletion
1012-98	C05	25812500	25879500	67	deletion
1012-98	C05	28553500	28605500	52	deletion
1012-98	C05	28704500	30834500	2130	deletion
1012-98	C05	30893500	30996500	103	deletion
1012-98	C05	31504500	31854500	350	deletion
1012-98	C05	32070500	32238500	168	deletion
1012-98	C05	32470500	32857500	387	deletion
1012-98	C05	33038500	33240500	202	deletion
1012-98	C05	33333500	34013500	680	deletion
1012-98	C05	34504500	34879500	375	deletion
1012-98	C05	35022500	35771500	749	deletion
1012-98	C05	35882500	35994500	112	deletion
1012-98	C05	36167500	36688500	521	deletion
1012-98	C05	36909500	43186000	6276.5	deletion
1012-98	C06	107500	160500	53	deletion
1012-98	C06	988500	1044500	56	deletion
1012-98	C06	1286500	1668500	382	deletion
1012-98	C06	2005500	2182500	177	deletion
1012-98	C06	2278500	2329500	51	deletion
1012-98	C06	2540500	2764500	224	deletion
1012-98	C06	2878500	2946500	68	deletion
1012-98	C06	3030500	3148500	118	deletion
1012-98	C06	3630500	4557500	927	deletion
1012-98	C06	5403500	5604500	201	deletion
1012-98	C06	6252500	6743500	491	deletion
1012-98	C06	6826500	7017500	191	deletion
1012-98	C06	7124500	7179500	55	deletion
1012-98	C06	7438500	10141500	2703	deletion
1012-98	C06	10580500	11046500	466	deletion
1012-98	C06	11689500	11769500	80	deletion
1012-98	C06	12151500	12534500	383	deletion
1012-98	C06	13388500	13741500	353	deletion
1012-98	C06	15391500	15582500	191	deletion
1012-98	C06	15645500	15814500	169	deletion
1012-98	C06	16383500	16446500	63	deletion
1012-98	C06	17789500	17860500	71	deletion
1012-98	C06	19213500	19267500	54	deletion
1012-98	C06	23632500	23694500	62	deletion
1012-98	C06	23860500	23920500	60	deletion
1012-98	C06	25150500	25218500	68	deletion
1012-98	C06	25526500	25577500	51	deletion
1012-98	C06	32795500	32863500	68	deletion
1012-98	C06	33105500	33365500	260	deletion
1012-98	C06	33564500	33750500	186	deletion
1012-98	C06	33924500	34300500	376	deletion
1012-98	C06	34405500	34506500	101	deletion
1012-98	C06	34569500	34779500	210	deletion
1012-98	C06	35028500	35182500	154	deletion
1012-98	C06	35543500	35641500	98	deletion
1012-98	C06	35989500	37212500	1223	deletion
1012-98	C07	401500	472500	71	deletion
1012-98	C07	1203500	1263500	60	deletion
1012-98	C07	2251500	2335500	84	deletion
1012-98	C07	4295500	4448500	153	deletion
1012-98	C07	6317500	6496500	179	deletion
1012-98	C07	7461500	7540500	79	deletion
1012-98	C07	7619500	7696500	77	deletion
1012-98	C07	8306500	8361500	55	deletion
1012-98	C07	9240500	9329500	89	deletion
1012-98	C07	10651500	10742500	91	deletion
1012-98	C07	11458500	11521500	63	deletion
1012-98	C07	12415500	12468500	53	deletion
1012-98	C07	12949500	13011500	62	deletion
1012-98	C07	13826500	13915500	89	deletion
1012-98	C07	13984500	14050500	66	deletion
1012-98	C07	14482500	15139500	657	deletion
1012-98	C07	15393500	15445500	52	deletion
1012-98	C07	15650500	15727500	77	deletion
1012-98	C07	16345500	16411500	66	deletion
1012-98	C07	16532500	16592500	60	deletion
1012-98	C07	17729500	17786500	57	deletion
1012-98	C07	18656500	18756500	100	deletion
1012-98	C07	19516500	19581500	65	deletion
1012-98	C07	21251500	21306500	55	deletion
1012-98	C07	22314500	22421500	107	deletion
1012-98	C07	22587500	22645500	58	deletion
1012-98	C07	23219500	23370500	151	deletion
1012-98	C07	24220500	24297500	77	deletion
1012-98	C07	25150500	25203500	53	deletion
1012-98	C07	25335500	25388500	53	deletion
1012-98	C07	25650500	25842500	192	deletion
1012-98	C07	26416500	26469500	53	deletion
1012-98	C07	26908500	27002500	94	deletion
1012-98	C07	27147500	27203500	56	deletion
1012-98	C07	27927500	28116500	189	deletion
1012-98	C07	28239500	28305500	66	deletion
1012-98	C07	29250500	29327500	77	deletion
1012-98	C07	29983500	30140500	157	deletion
1012-98	C07	30250500	30328500	78	deletion
1012-98	C07	30383500	30441500	58	deletion
1012-98	C07	31014500	31065500	51	deletion
1012-98	C07	31270500	31324500	54	deletion
1012-98	C07	31672500	31751500	79	deletion
1012-98	C07	32040500	32153500	113	deletion
1012-98	C07	32241500	32298500	57	deletion
1012-98	C07	32532500	32586000	53.5	deletion
1012-98	C07	32871500	33073500	202	deletion
1012-98	C07	33137500	33245500	108	deletion
1012-98	C07	33467500	33522500	55	deletion
1012-98	C07	34147500	34213500	66	deletion
1012-98	C07	35377500	35442500	65	deletion
1012-98	C07	36579500	36765500	186	deletion
1012-98	C07	36862500	36925500	63	deletion
1012-98	C07	37848500	38252500	404	deletion
1012-98	C07	39072500	39223500	151	deletion
1012-98	C07	39546500	39604500	58	deletion
1012-98	C07	40184500	40295500	111	deletion
1012-98	C07	40611500	40930500	319	deletion
1012-98	C07	41032500	41189500	157	deletion
1012-98	C07	41302500	41362500	60	deletion
1012-98	C07	41441500	41699500	258	deletion
1012-98	C07	42343500	42479500	136	deletion
1012-98	C07	42993500	43047500	54	deletion
1012-98	C07	43825500	43880500	55	deletion
1012-98	C07	44318500	44371500	53	deletion
1012-98	C08	200500	257500	57	deletion
1012-98	C08	811500	879500	68	deletion
1012-98	C08	1497500	1559500	62	deletion
1012-98	C08	1876500	2429500	553	deletion
1012-98	C08	3934500	4019500	85	deletion
1012-98	C08	5081500	5135500	54	deletion
1012-98	C08	6314500	6800500	486	deletion
1012-98	C08	8529500	8749500	220	deletion
1012-98	C08	8830500	8940500	110	deletion
1012-98	C08	11314500	11368500	54	deletion
1012-98	C08	11622500	11682500	60	deletion
1012-98	C08	13189500	13278500	89	deletion
1012-98	C08	13432500	13615500	183	deletion
1012-98	C08	14028500	14095500	67	deletion
1012-98	C08	16190500	16560500	370	deletion
1012-98	C08	16731500	16938500	207	deletion
1012-98	C08	17202500	17668500	466	deletion
1012-98	C08	17965500	18083500	118	deletion
1012-98	C08	18440500	18503500	63	deletion
1012-98	C08	18833500	19072500	239	deletion
1012-98	C08	19165500	19216500	51	deletion
1012-98	C08	19312500	19377500	65	deletion
1012-98	C08	19862500	20043500	181	deletion
1012-98	C08	20222500	20512500	290	deletion
1012-98	C08	20996500	21080500	84	deletion
1012-98	C08	21243500	21604500	361	deletion
1012-98	C08	21696500	21815500	119	deletion
1012-98	C08	21913500	22238500	325	deletion
1012-98	C08	22448500	22515500	67	deletion
1012-98	C08	22584500	22656500	72	deletion
1012-98	C08	22781500	22934500	153	deletion
1012-98	C08	23015500	23176500	161	deletion
1012-98	C08	23935500	24558500	623	deletion
1012-98	C08	24636500	25282500	646	deletion
1012-98	C08	25378500	25525500	147	deletion
1012-98	C08	25734500	25944500	210	deletion
1012-98	C08	26030500	26253500	223	deletion
1012-98	C08	26492500	26664500	172	deletion
1012-98	C08	28518500	28569500	51	deletion
1012-98	C08	29829500	29887500	58	deletion
1012-98	C08	30563500	30624500	61	deletion
1012-98	C08	31335500	31390500	55	deletion
1012-98	C08	32558500	32614500	56	deletion
1012-98	C08	32758500	32845500	87	duplication
1012-98	C08	32845500	32913500	68	deletion
1012-98	C08	32913500	33272500	359	duplication
1012-98	C08	35147500	35198500	51	deletion
1012-98	C08	35740500	35804500	64	deletion
1012-98	C08	35921500	35989500	68	deletion
1012-98	C08	36083500	36317500	234	deletion
1012-98	C08	36333500	36390500	57	duplication
1012-98	C08	36390500	36453500	63	deletion
1012-98	C08	36453500	36631500	178	duplication
1012-98	C08	36964500	37046500	82	deletion
1012-98	C08	37141500	37235500	94	duplication
1012-98	C08	37365500	37437500	72	deletion
1012-98	C08	37652500	37705500	53	duplication
1012-98	C08	37936500	37995500	59	duplication
1012-98	C08	38167500	38221500	54	deletion
1012-98	C08	38397500	38478000	80.5	deletion
1012-98	C09	2934500	2998500	64	deletion
1012-98	C09	3440500	3553500	113	deletion
1012-98	C09	3839500	3891500	52	deletion
1012-98	C09	3946500	4182500	236	deletion
1012-98	C09	6545500	6771500	226	deletion
1012-98	C09	7306500	7454500	148	deletion
1012-98	C09	7639500	7762500	123	deletion
1012-98	C09	7985500	8321500	336	deletion
1012-98	C09	8378500	8449500	71	deletion
1012-98	C09	8543500	8611500	68	deletion
1012-98	C09	8755500	8808500	53	deletion
1012-98	C09	8900500	8964500	64	deletion
1012-98	C09	10661500	10718500	57	deletion
1012-98	C09	11747500	11805500	58	deletion
1012-98	C09	11961500	12032500	71	deletion
1012-98	C09	12542500	12609500	67	deletion
1012-98	C09	12733500	12792500	59	deletion
1012-98	C09	12948500	13030500	82	deletion
1012-98	C09	13091500	13183500	92	deletion
1012-98	C09	13240500	13309500	69	deletion
1012-98	C09	13760500	13828500	68	deletion
1012-98	C09	14746500	14910500	164	deletion
1012-98	C09	15358500	15530500	172	deletion
1012-98	C09	15806500	15938500	132	deletion
1012-98	C09	16517500	16844500	327	deletion
1012-98	C09	17008500	17080500	72	deletion
1012-98	C09	17430500	17659500	229	deletion
1012-98	C09	18028500	18210500	182	deletion
1012-98	C09	18935500	19007500	72	deletion
1012-98	C09	19379500	19448500	69	deletion
1012-98	C09	19623500	19680500	57	deletion
1012-98	C09	20094500	20164500	70	deletion
1012-98	C09	20380500	20437500	57	deletion
1012-98	C09	20639500	20716500	77	deletion
1012-98	C09	21038500	21200500	162	deletion
1012-98	C09	21451500	21555500	104	deletion
1012-98	C09	22933500	22984500	51	deletion
1012-98	C09	26634500	26711500	77	deletion
1012-98	C09	27987500	28079500	92	deletion
1012-98	C09	28841500	28931500	90	deletion
1012-98	C09	29955500	30018500	63	deletion
1012-98	C09	31079500	31152500	73	deletion
1012-98	C09	31672500	31776500	104	deletion
1012-98	C09	31885500	32640500	755	deletion
1012-98	C09	33323500	33475500	152	deletion
1012-98	C09	33854500	33909500	55	deletion
1012-98	C09	34546500	34608500	62	deletion
1012-98	C09	35411500	35575500	164	deletion
1012-98	C09	35653500	36042500	389	deletion
1012-98	C09	37249500	37313500	64	deletion
1012-98	C09	37702500	37757500	55	deletion
1012-98	C09	37828500	37925500	97	deletion
1012-98	C09	38954500	39016500	62	deletion
1012-98	C09	40126500	40196000	69.5	deletion
1012-98	C09	40248500	40301500	53	deletion
1012-98	C09	41989500	42355500	366	deletion
1012-98	C09	42436500	42544500	108	deletion
1012-98	C09	43085500	43139500	54	deletion
1012-98	C09	44456500	44527500	71	deletion
1012-98	C09	45091500	45151500	60	deletion
1012-98	C09	45239500	45564500	325	deletion
1012-98	C09	45714500	45771500	57	deletion
1012-98	C09	45848500	46367500	519	deletion
1012-98	C09	46455500	46985500	530	deletion
1012-98	C09	47331500	47417500	86	deletion
1012-98	C09	47571500	47662500	91	deletion
1012-98	C09	47746500	48277500	531	deletion
V8	A01	1000	71500	70.5	deletion
V8	A01	261500	315500	54	deletion
V8	A01	1788500	1854500	66	deletion
V8	A01	2073500	2149500	76	deletion
V8	A01	2403500	2701500	298	deletion
V8	A01	3700500	3977500	277	deletion
V8	A01	5003500	5167500	164	deletion
V8	A01	5725500	5814500	89	deletion
V8	A01	6366500	6418500	52	deletion
V8	A01	7216500	7289500	73	deletion
V8	A01	7546500	7611500	65	deletion
V8	A01	8037500	8229500	192	deletion
V8	A01	8601500	8673500	72	deletion
V8	A01	9192500	9283500	91	deletion
V8	A01	9870500	9947500	77	deletion
V8	A01	11362500	11419500	57	deletion
V8	A01	11912500	12002500	90	deletion
V8	A01	12083000	12153500	70.5	deletion
V8	A01	13754500	13847000	92.5	deletion
V8	A01	13907500	13979500	72	deletion
V8	A01	15845500	16055500	210	deletion
V8	A01	16678500	16750500	72	deletion
V8	A01	17199500	17511500	312	deletion
V8	A01	18313500	18388500	75	deletion
V8	A01	18440500	18596500	156	deletion
V8	A01	18765500	18942500	177	deletion
V8	A01	19615500	19720500	105	deletion
V8	A01	19864500	19942500	78	deletion
V8	A01	20509500	20572500	63	deletion
V8	A01	21100500	21162500	62	deletion
V8	A01	21218500	21332500	114	deletion
V8	A01	21867500	22101500	234	deletion
V8	A01	22238500	22595500	357	deletion
V8	A01	22799500	22873500	74	deletion
V8	A01	22924500	23010500	86	deletion
V8	A01	23105500	23191500	86	deletion
V8	A02	1000	75500	74.5	deletion
V8	A02	1624500	1695500	71	deletion
V8	A02	1930500	2002500	72	deletion
V8	A02	2176500	2296500	120	duplication
V8	A02	2354500	2514500	160	duplication
V8	A02	2819500	2885500	66	deletion
V8	A02	3157500	3211500	54	deletion
V8	A02	5438500	5493500	55	deletion
V8	A02	6536500	6594500	58	deletion
V8	A02	9601500	9671500	70	deletion
V8	A02	10153500	10215500	62	deletion
V8	A02	14759500	14813500	54	deletion
V8	A02	16250500	16308500	58	deletion
V8	A02	23008500	23099500	91	deletion
V8	A02	23417500	23491500	74	deletion
V8	A02	23735500	23806500	71	duplication
V8	A02	23806500	23861500	55	deletion
V8	A03	1000	247500	246.5	deletion
V8	A03	371500	452500	81	deletion
V8	A03	718500	885500	167	deletion
V8	A03	974500	1134500	160	deletion
V8	A03	1194500	1271500	77	deletion
V8	A03	1326500	1644500	318	deletion
V8	A03	1697500	1864500	167	deletion
V8	A03	1939500	2534500	595	deletion
V8	A03	2762500	2854500	92	deletion
V8	A03	3577500	3643500	66	deletion
V8	A03	4340500	4415500	75	deletion
V8	A03	4415500	4502500	87	duplication
V8	A03	6632500	7030500	398	deletion
V8	A03	7556500	7673500	117	deletion
V8	A03	7914500	7981500	67	deletion
V8	A03	9347500	9465500	118	deletion
V8	A03	9724500	9850500	126	deletion
V8	A03	12124500	12443500	319	deletion
V8	A03	12495500	12669500	174	deletion
V8	A03	12728500	12826500	98	deletion
V8	A03	13166500	13258500	92	deletion
V8	A03	13363500	13511500	148	deletion
V8	A03	13827500	14048500	221	deletion
V8	A03	14128500	14220500	92	deletion
V8	A03	14769500	15078500	309	deletion
V8	A03	16908500	16959500	51	deletion
V8	A03	18725500	18776500	51	deletion
V8	A03	21330500	21448500	118	deletion
V8	A03	22041500	23312500	1271	deletion
V8	A03	23376500	23431500	55	deletion
V8	A03	23955500	24021500	66	deletion
V8	A03	24581500	24680500	99	deletion
V8	A03	25896500	26239500	343	deletion
V8	A03	26483500	26584500	101	deletion
V8	A03	29368500	29429500	61	deletion
V8	A03	29564500	29621500	57	deletion
V8	A04	275500	338500	63	deletion
V8	A04	460500	514500	54	deletion
V8	A04	2636500	2708500	72	deletion
V8	A04	2792500	2847000	54.5	deletion
V8	A04	2916500	2996500	80	deletion
V8	A04	3598500	3865500	267	deletion
V8	A04	4003500	4265500	262	deletion
V8	A04	4766500	5341500	575	deletion
V8	A04	6256500	6390500	134	deletion
V8	A04	7713500	7767500	54	deletion
V8	A04	7856500	7908500	52	deletion
V8	A04	8289500	8426500	137	deletion
V8	A04	9730500	9785500	55	deletion
V8	A04	9849500	10137500	288	deletion
V8	A04	10209500	10355500	146	deletion
V8	A04	10438500	10522500	84	deletion
V8	A04	11518500	11597500	79	deletion
V8	A04	11755500	11844500	89	deletion
V8	A04	11993500	12430500	437	deletion
V8	A04	16203500	16272500	69	deletion
V8	A04	16406500	16466500	60	deletion
V8	A04	16734500	16863500	129	deletion
V8	A04	17268500	17323500	55	deletion
V8	A04	17872500	17926500	54	deletion
V8	A05	308500	368500	60	deletion
V8	A05	1562500	1614500	52	deletion
V8	A05	1732500	1800500	68	deletion
V8	A05	3939500	4215500	276	deletion
V8	A05	5067500	5131500	64	deletion
V8	A05	5233500	5313500	80	deletion
V8	A05	5425500	5500500	75	deletion
V8	A05	6003500	6103500	100	deletion
V8	A05	7744500	8127500	383	deletion
V8	A05	8225500	8491500	266	deletion
V8	A05	8993500	9066500	73	deletion
V8	A05	10028500	10199500	171	deletion
V8	A05	10315500	11913500	1598	deletion
V8	A05	12068000	12125500	57.5	deletion
V8	A05	12196500	14183500	1987	deletion
V8	A05	14306500	14466500	160	deletion
V8	A05	14607500	14692500	85	deletion
V8	A05	14692500	14745500	53	duplication
V8	A05	15354500	15418500	64	deletion
V8	A05	15949500	16260500	311	deletion
V8	A05	16387500	16587500	200	deletion
V8	A05	16905500	17004500	99	deletion
V8	A05	18089500	18213500	124	deletion
V8	A05	18284500	18346500	62	deletion
V8	A05	18477500	18551500	74	deletion
V8	A05	19504500	19559500	55	deletion
V8	A05	21085500	21162500	77	deletion
V8	A05	21353500	21416500	63	deletion
V8	A05	21657500	21717500	60	deletion
V8	A05	21811500	21862500	51	deletion
V8	A05	22179500	22275500	96	deletion
V8	A05	22909500	22993500	84	deletion
V8	A06	320500	577500	257	deletion
V8	A06	1469500	1547500	78	deletion
V8	A06	3574500	3627500	53	deletion
V8	A06	4473500	4538500	65	deletion
V8	A06	12019500	12082500	63	deletion
V8	A06	13169500	13222500	53	deletion
V8	A06	16800500	16876500	76	deletion
V8	A06	16929500	16983500	54	deletion
V8	A06	17744500	17811500	67	deletion
V8	A06	19251500	19310500	59	deletion
V8	A06	19845500	19943500	98	deletion
V8	A06	20264500	20425500	161	deletion
V8	A06	21925500	21986500	61	deletion
V8	A06	22606500	22701500	95	deletion
V8	A06	23433500	23582500	149	deletion
V8	A06	24227500	24282500	55	deletion
V8	A07	667500	832500	165	deletion
V8	A07	992500	1072500	80	duplication
V8	A07	1072500	1551500	479	deletion
V8	A07	2107500	2332500	225	deletion
V8	A07	2508500	2683500	175	deletion
V8	A07	2974500	3069500	95	deletion
V8	A07	3715500	3807500	92	deletion
V8	A07	3955500	4012500	57	deletion
V8	A07	4098500	4158500	60	deletion
V8	A07	4889500	5219500	330	deletion
V8	A07	5564500	5696500	132	deletion
V8	A07	5806500	5968500	162	deletion
V8	A07	6709500	7150500	441	deletion
V8	A07	7318500	7400500	82	deletion
V8	A07	7536500	7615500	79	deletion
V8	A07	8369500	8437500	68	deletion
V8	A07	8812500	8882500	70	deletion
V8	A07	10314500	10388500	74	deletion
V8	A07	11497500	11561500	64	deletion
V8	A07	11707500	11904500	197	deletion
V8	A07	11970500	12255500	285	deletion
V8	A07	12380500	12431500	51	deletion
V8	A07	13721500	13811500	90	deletion
V8	A07	13956500	14304500	348	deletion
V8	A07	14544500	14597500	53	deletion
V8	A07	14687500	14857500	170	deletion
V8	A07	15147500	15353500	206	deletion
V8	A07	15497500	15568500	71	deletion
V8	A07	15642500	15900500	258	deletion
V8	A07	16520500	16598500	78	deletion
V8	A07	16873500	16940500	67	deletion
V8	A07	17705500	17802500	97	deletion
V8	A07	18574500	18648500	74	deletion
V8	A07	22149500	22206500	57	deletion
V8	A07	23830500	23889500	59	deletion
V8	A08	1000	57500	56.5	duplication
V8	A08	703000	754500	51.5	deletion
V8	A08	1033500	1131500	98	deletion
V8	A08	1192500	1394500	202	deletion
V8	A08	1649500	1776500	127	deletion
V8	A08	2976500	3040500	64	deletion
V8	A08	3187500	3453500	266	deletion
V8	A08	4109500	4171500	62	deletion
V8	A08	5802000	5885500	83.5	deletion
V8	A08	8086500	8225500	139	deletion
V8	A08	8297500	8693500	396	deletion
V8	A08	8963500	9020500	57	deletion
V8	A08	9366500	9562500	196	deletion
V8	A08	10326500	10382500	56	deletion
V8	A08	11064500	11147500	83	deletion
V8	A08	11229500	11303500	74	deletion
V8	A08	11564500	11669500	105	deletion
V8	A08	11733500	11810500	77	deletion
V8	A08	13392500	13489500	97	deletion
V8	A08	13793500	13896500	103	deletion
V8	A08	15091500	15218500	127	deletion
V8	A08	15771500	15875500	104	deletion
V8	A08	16276500	16334500	58	deletion
V8	A08	17006500	17078500	72	deletion
V8	A08	18007500	18087500	80	deletion
V8	A08	18639500	18797500	158	deletion
V8	A09	143500	208500	65	deletion
V8	A09	336500	408500	72	deletion
V8	A09	961500	1014500	53	deletion
V8	A09	1120500	1190500	70	deletion
V8	A09	1438500	1495500	57	duplication
V8	A09	1817500	1951500	134	deletion
V8	A09	2169000	2391500	222.5	deletion
V8	A09	3527500	3701500	174	deletion
V8	A09	3777500	3836500	59	deletion
V8	A09	4102500	4236500	134	deletion
V8	A09	4797500	5066500	269	deletion
V8	A09	5230500	5296500	66	deletion
V8	A09	8240500	8407500	167	deletion
V8	A09	8506500	8584500	78	deletion
V8	A09	8714500	8958500	244	deletion
V8	A09	9651500	10027500	376	deletion
V8	A09	10403500	10849500	446	deletion
V8	A09	11902500	12482500	580	deletion
V8	A09	12734500	12812500	78	deletion
V8	A09	13275500	13346500	71	deletion
V8	A09	13410500	13732500	322	deletion
V8	A09	14981500	15066500	85	deletion
V8	A09	21380500	21447500	67	deletion
V8	A09	23256500	23516500	260	deletion
V8	A09	24962500	25019500	57	deletion
V8	A09	26702500	26815500	113	deletion
V8	A09	27138500	27219500	81	deletion
V8	A09	27790500	27914500	124	deletion
V8	A09	28154500	28228500	74	deletion
V8	A09	28332500	28414500	82	deletion
V8	A09	29619500	29749500	130	deletion
V8	A09	30535500	30592000	56.5	deletion
V8	A09	31100500	31176500	76	deletion
V8	A10	206500	267500	61	deletion
V8	A10	1536500	1596500	60	deletion
V8	A10	2610500	2999500	389	deletion
V8	A10	3849500	3919500	70	deletion
V8	A10	5519500	5585500	66	deletion
V8	A10	6548500	6603500	55	deletion
V8	A10	6874500	6954500	80	deletion
V8	A10	6974500	7025500	51	duplication
V8	A10	8208500	8436500	228	deletion
V8	A10	9113500	9196500	83	deletion
V8	A10	9985500	10047500	62	deletion
V8	A10	10105500	10169500	64	deletion
V8	A10	10789500	10869500	80	deletion
V8	A10	11019500	11157500	138	deletion
V8	A10	11209500	11351500	142	deletion
V8	A10	13717500	13848500	131	deletion
V8	A10	13996500	14058500	62	deletion
V8	A10	15158500	15256500	98	deletion
V8	A10	15401500	15485500	84	deletion
V8	A10	15539500	15610500	71	deletion
V8	A10	15956500	16019500	63	deletion
V8	A10	17104500	17196500	92	deletion
V8	C01	148500	440500	292	deletion
V8	C01	509500	569500	60	deletion
V8	C01	1011500	1515500	504	deletion
V8	C01	2049500	2102500	53	deletion
V8	C01	3015500	3177500	162	deletion
V8	C01	3261500	3414500	153	deletion
V8	C01	3472500	3605500	133	deletion
V8	C01	3723500	3962500	239	deletion
V8	C01	4764500	5160500	396	deletion
V8	C01	5309500	5515500	206	deletion
V8	C01	6620500	6713500	93	deletion
V8	C01	6797500	6895500	98	deletion
V8	C01	7161500	7219500	58	deletion
V8	C01	7726500	7792500	66	deletion
V8	C01	8471500	8534500	63	deletion
V8	C01	9113500	9262500	149	deletion
V8	C01	9332500	9391500	59	deletion
V8	C01	9573500	9722500	149	deletion
V8	C01	9794500	9884500	90	deletion
V8	C01	10972500	11053500	81	deletion
V8	C01	11132500	11415500	283	deletion
V8	C01	11469500	11763500	294	deletion
V8	C01	11935500	12000500	65	deletion
V8	C01	12444500	12583500	139	deletion
V8	C01	13051500	13157500	106	deletion
V8	C01	14320500	14389500	69	deletion
V8	C01	14933500	15107500	174	deletion
V8	C01	16120500	16264500	144	deletion
V8	C01	18594500	18654500	60	deletion
V8	C01	20474500	20561500	87	deletion
V8	C01	20665500	20721500	56	deletion
V8	C01	21366500	21434500	68	deletion
V8	C01	21488500	21568500	80	deletion
V8	C01	22100500	22173500	73	deletion
V8	C01	22715500	22804500	89	deletion
V8	C01	22888500	22962500	74	deletion
V8	C01	23126500	23200500	74	deletion
V8	C01	23492500	23549500	57	deletion
V8	C01	24341500	24431500	90	duplication
V8	C01	27027500	27085500	58	deletion
V8	C01	30944500	31003500	59	deletion
V8	C01	31627500	31689500	62	deletion
V8	C01	32677500	32772500	95	deletion
V8	C01	33130500	33227500	97	deletion
V8	C01	33887500	33947500	60	deletion
V8	C01	35309500	35389500	80	deletion
V8	C01	36668500	36749500	81	deletion
V8	C01	37817500	37876500	59	deletion
V8	C01	38142500	38207500	65	deletion
V8	C01	38328500	38830000	501.5	deletion
V8	C02	222500	285500	63	deletion
V8	C02	1668500	1760500	92	deletion
V8	C02	1819500	2128500	309	deletion
V8	C02	2404500	2495500	91	deletion
V8	C02	3135500	3217500	82	deletion
V8	C02	3864500	3926500	62	deletion
V8	C02	5375500	5439500	64	deletion
V8	C02	5647500	5920500	273	deletion
V8	C02	6066500	6361500	295	deletion
V8	C02	6525500	6817500	292	deletion
V8	C02	6928500	7062500	134	deletion
V8	C02	8561500	8874500	313	deletion
V8	C02	9275500	9365500	90	deletion
V8	C02	9424000	9512500	88.5	deletion
V8	C02	9568500	9624500	56	deletion
V8	C02	10058500	10351500	293	deletion
V8	C02	10523500	10925500	402	deletion
V8	C02	11347500	11463500	116	deletion
V8	C02	11662500	11728500	66	deletion
V8	C02	12737500	12806500	69	deletion
V8	C02	13440500	13526500	86	deletion
V8	C02	13747500	13816500	69	deletion
V8	C02	14107500	14161500	54	deletion
V8	C02	14429500	14481500	52	deletion
V8	C02	15780500	15843500	63	deletion
V8	C02	16025500	16077500	52	deletion
V8	C02	18073500	18135500	62	deletion
V8	C02	18254500	18336500	82	deletion
V8	C02	18798500	18851500	53	deletion
V8	C02	19963500	20195500	232	deletion
V8	C02	20777500	20838500	61	deletion
V8	C02	21883500	21946500	63	deletion
V8	C02	26592500	26649500	57	deletion
V8	C02	28936500	29000500	64	deletion
V8	C02	29721500	29777500	56	deletion
V8	C02	30985500	31075500	90	deletion
V8	C02	31217500	31320500	103	deletion
V8	C02	32460500	32524500	64	deletion
V8	C02	32950500	33018500	68	deletion
V8	C02	33124500	33179500	55	deletion
V8	C02	34513500	34961500	448	deletion
V8	C02	35735500	35797500	62	deletion
V8	C02	36035500	36173500	138	deletion
V8	C02	36818500	37853500	1035	deletion
V8	C02	37914500	38246500	332	deletion
V8	C02	38599500	38747500	148	deletion
V8	C02	38882500	39452500	570	deletion
V8	C02	39697500	39751500	54	deletion
V8	C02	39941500	40191500	250	deletion
V8	C02	40327500	40664500	337	deletion
V8	C02	40800500	41144500	344	deletion
V8	C02	41335500	41780500	445	deletion
V8	C02	41918500	42090500	172	deletion
V8	C02	42410500	42501500	91	deletion
V8	C02	42607500	42748500	141	deletion
V8	C02	43084500	43684500	600	deletion
V8	C02	44542500	44597500	55	deletion
V8	C02	45409500	45518500	109	deletion
V8	C02	45770500	45965500	195	deletion
V8	C02	46107500	46166500	59	deletion
V8	C03	579500	738500	159	deletion
V8	C03	1304500	1362500	58	deletion
V8	C03	2338500	2389500	51	deletion
V8	C03	4532500	4587500	55	deletion
V8	C03	6016500	6094500	78	deletion
V8	C03	7609500	7749500	140	deletion
V8	C03	10620500	10699500	79	deletion
V8	C03	11671500	11821500	150	deletion
V8	C03	11905500	12037500	132	deletion
V8	C03	12302500	12374500	72	deletion
V8	C03	12527500	12785500	258	deletion
V8	C03	13126500	13190500	64	deletion
V8	C03	13409500	13516500	107	deletion
V8	C03	14567500	14635500	68	deletion
V8	C03	16482500	16905500	423	deletion
V8	C03	17137500	17298500	161	deletion
V8	C03	17619500	17695500	76	deletion
V8	C03	17975500	18109500	134	deletion
V8	C03	18345500	18404500	59	deletion
V8	C03	18888500	18940500	52	deletion
V8	C03	19680500	19761500	81	deletion
V8	C03	20851500	20908500	57	deletion
V8	C03	20961500	21013500	52	deletion
V8	C03	21379500	21436500	57	deletion
V8	C03	21545500	21619500	74	deletion
V8	C03	21679500	21838500	159	deletion
V8	C03	22213500	22358500	145	deletion
V8	C03	22498500	22900500	402	deletion
V8	C03	23233500	23355500	122	deletion
V8	C03	23436500	23497500	61	deletion
V8	C03	24755500	24808500	53	deletion
V8	C03	25037500	25122500	85	deletion
V8	C03	25387500	25477500	90	deletion
V8	C03	26050500	26128500	78	deletion
V8	C03	27720500	27789500	69	deletion
V8	C03	28044500	28119500	75	deletion
V8	C03	28334500	28423500	89	deletion
V8	C03	28624500	28680500	56	deletion
V8	C03	29197500	29284500	87	deletion
V8	C03	30211500	30264500	53	deletion
V8	C03	30356500	30423500	67	deletion
V8	C03	30475500	30544500	69	deletion
V8	C03	32465500	32554500	89	deletion
V8	C03	32858500	32932500	74	deletion
V8	C03	33405500	33476500	71	deletion
V8	C03	33990500	34054500	64	deletion
V8	C03	35519500	35603000	83.5	deletion
V8	C03	36332500	36413500	81	deletion
V8	C03	36532500	36591500	59	deletion
V8	C03	36953500	37030500	77	deletion
V8	C03	38102500	38172500	70	deletion
V8	C03	40082500	40176500	94	deletion
V8	C03	43622500	43684500	62	deletion
V8	C03	45438500	45504500	66	deletion
V8	C03	45968500	46024500	56	deletion
V8	C03	47092500	47169500	77	duplication
V8	C03	47250500	47481500	231	deletion
V8	C03	47552500	47604500	52	deletion
V8	C03	47977500	48053500	76	deletion
V8	C03	48233500	48466000	232.5	deletion
V8	C03	48581500	48940500	359	deletion
V8	C03	49575500	49993500	418	deletion
V8	C03	50149500	51271500	1122	deletion
V8	C03	51331500	51431500	100	deletion
V8	C03	51698500	52395500	697	deletion
V8	C03	52614500	53453500	839	deletion
V8	C03	53655500	53922500	267	deletion
V8	C03	54108500	54260500	152	deletion
V8	C03	54313500	54614500	301	deletion
V8	C03	54763500	54816500	53	deletion
V8	C03	55437500	55572500	135	deletion
V8	C03	55688500	55750500	62	deletion
V8	C03	55857500	55995500	138	deletion
V8	C03	56967500	57063500	96	deletion
V8	C03	57317500	57499500	182	deletion
V8	C03	57871500	57954500	83	deletion
V8	C03	58523500	58757500	234	deletion
V8	C03	59008500	59070500	62	deletion
V8	C03	60138500	60198500	60	deletion
V8	C03	60320500	60415500	95	deletion
V8	C04	134500	208500	74	deletion
V8	C04	259500	353500	94	deletion
V8	C04	835500	901500	66	deletion
V8	C04	1684500	1849500	165	deletion
V8	C04	2121500	2191500	70	deletion
V8	C04	2550500	2624500	74	deletion
V8	C04	3077500	3158500	81	deletion
V8	C04	3643500	3718500	75	deletion
V8	C04	4205500	4307500	102	deletion
V8	C04	4552500	4809500	257	deletion
V8	C04	4891500	5052500	161	deletion
V8	C04	5607500	5876500	269	deletion
V8	C04	5939500	6012500	73	deletion
V8	C04	6220500	6277500	57	deletion
V8	C04	7474500	7531500	57	deletion
V8	C04	7961500	8016500	55	deletion
V8	C04	8130500	8269500	139	deletion
V8	C04	9918500	9976500	58	deletion
V8	C04	10328500	10388500	60	deletion
V8	C04	10950500	11035500	85	deletion
V8	C04	11249500	11390500	141	deletion
V8	C04	11588500	11672500	84	deletion
V8	C04	11850500	12411500	561	deletion
V8	C04	12551500	12724500	173	deletion
V8	C04	12849500	12921500	72	deletion
V8	C04	13735500	13796500	61	deletion
[truncated: 1,932 more rows]
