# Supplementary material for: Mapping of homoeologous chromosome exchanges influencing quantitative trait variation in Brassica napus
Source: Plant Biotechnol J. 2017 Apr 27;15(11):1478–89. doi: 10.1111/pbi.12732 (PMC5633767; doi:10.1111/pbi.12732)
Supplement: Supplementary file 8 — Table S2 Map texts for genetic maps of three half‐sib DH populations. [file PBI-15-1478-s004.xlsx]

## Sheet: legend
Supplementary Table S2: Map texts of genetic maps of three half-sib DH populations

## Sheet: Ex1012-98
group	linkage group	position [cM]	marker_renamedwithsuffix	marker_original60kname
1	A09	0	A09476810	Bn-A09-p222701
1	A09	0.669	A09539846	Bn-A09-p135892
1	A09	0.669	A09565847	Bn-scaff_15783_1-p273092
1	A09	4.193	A09761644	Bn-A01-p26990131
1	A09	9.218	A091742822	Bn-A09-p2548974
1	A09	9.948	A091382821	Bn-A09-p2208929
1	A09	10.581	A091742205	Bn-A09-p2548356
1	A09	11.225	A091796434	Bn-A09-p2609043
1	A09	13.203	A091881472	Bn-A09-p2083933
1	A09	15.161	A091920224	Bn-A09-p2044817
1	A09	15.161	A091928005	Bn-A09-p2033767
1	A09	16.371	A091928551	Bn-A09-p2033221
1	A09	17.63	A091964559	Bn-A09-p1989556
1	A09	17.63	A091999319	Bn-A09-p1956137
1	A09	18.244	A092026507	Bn-A09-p1929245
1	A09	18.244	A092076518	Bn-A09-p1860063
1	A09	19.479	A092233585	Bn-A09-p1690633
1	A09	19.479	Annr32529405	Bn-A09-p1715714
1	A09	20.395	A092140342	Bn-A09-p1786726
1	A09	21.325	A092135409	Bn-A09-p1796337
1	A09	21.325	A092141349	Bn-A09-p1785718
1	A09	23.825	A092261544	Bn-A09-p1674796
1	A09	23.825	A092274332	Bn-A09-p1657554
1	A09	24.711	A092318314	Bn-A09-p1608051
1	A09	25.671	A092324670	Bn-A09-p1603105
1	A09	25.671	A092343400	Bn-A09-p1588624
1	A09	25.671	A092375213	Bn-A09-p1552993
1	A09	25.671	A092448173	Bn-scaff_19783_1-p71479
1	A09	25.671	A092449731	Bn-A01-p9150695
1	A09	25.671	A092450831	Bn-A01-p9149601
1	A09	25.671	A092453962	Bn-A01-p9146490
1	A09	25.671	A092469614	Bn-A01-p9129693
1	A09	29.471	A092944565	Bn-A09-p3024539
1	A09	29.471	A092966603	Bn-A09-p3047090
1	A09	29.471	A092999148	Bn-A09-p3064935
1	A09	29.471	A093031274	Bn-A09-p3097420
1	A09	29.471	A093137907	Bn-A09-p3237193
1	A09	38.101	A093695622	Bn-A09-p4384911
1	A09	38.101	A093776220	Bn-A09-p4286317
1	A09	38.101	A09r530798	Bn-A09-p4241780
1	A09	39.099	A093791683	Bn-A09-p4206179
1	A09	40.147	A093906694	Bn-A09-p4096474
1	A09	41.182	A093979270	Bn-A09-p4024534
1	A09	41.182	A093982306	Bn-A09-p4021115
1	A09	41.182	A093999318	Bn-A09-p3994437
1	A09	41.182	A093999691	Bn-A09-p3994064
1	A09	44.771	A09r610241	Bn-Scaffold000178-p118125
1	A09	45.434	A094358812	Bn-A09-p4447029
1	A09	50.452	A095008448hetEx	Bn-A09-p5327731
1	A09	51.481	Cnnr58302787	Bn-A09-p5406597
1	A09	54.374	A095015235	Bn-A09-p5455608
1	A09	58.922	A095213793	Bn-A09-p5631441
1	A09	58.922	A095238666	Bn-A09-p5678953
1	A09	60.836	A095541331	Bn-A09-p7331034
1	A09	81.667	A0922065803	Bn-A09-p23693948
1	A09	81.667	A0922081699	Bn-A09-p23707462
1	A09	90.298	C0511478118	Bn-A05-p15551715
1	A09	90.298	C05r1078380	Bn-Scaffold000282-p6257
1	A09	93.927	A0923840550	Bn-A09-p25747305
1	A09	110.521	A0926138145	Bn-A09-p28212233
1	A09	111.265	Annr15533174	Bn-A09-p28266331
1	A09	112.039	A0926361367	Bn-A09-p28463402
1	A09	113.681	A0926655621	Bn-A09-p28717690
1	A09	113.681	C0829160069	Bn-A09-p28681656
1	A09	114.295	A0926734204	Bn-A09-p28802268
1	A09	114.909	A0926632132	Bn-A09-p28695042
1	A09	114.909	A0926660856	Bn-A09-p28722989
1	A09	116.772	A0926840515	Bn-A09-p28910059
1	A09	116.772	A0926847662	Bn-A09-p28918272
1	A09	116.772	A0926848422	Bn-A09-p28919016
1	A09	119.918	A09r3132115	Bn-A09-p29092594
1	A09	121.152	A0927047244	Bn-A09-p29171797
1	A09	121.152	A09r3050247	Bn-A09-p29012402
1	A09	121.152	A09r3084563	Bn-A09-p29052616
1	A09	122.562	A0927063736	Bn-A09-p29186255
1	A09	123.312	A0927166013	Bn-A09-p29275947
1	A09	129.468	A0927577699	Bn-A09-p29756068
1	A09	129.468	A0927620498	Bn-A09-p29785600
1	A09	132.614	A0927779056	Bn-A09-p29968210
1	A09	132.614	C0830871209het	Bn-scaff_16361_1-p3397399
1	A09	133.228	A0928002503het	Bn-A09-p30233844
1	A09	134.462	A0928059989	Bn-A09-p30280973
1	A09	134.462	A0928063791	Bn-A09-p30284813
1	A09	136.155	A0928121888	Bn-A09-p30339735
1	A09	138.842	A0928229776	Bn-A09-p30431025
1	A09	138.842	A0928257927	Bn-A09-p30463234
1	A09	141.343	A0928155813	Bn-A09-p30371768
1	A09	141.343	A0928174153	Bn-A09-p30391674
1	A09	141.343	A0928210372	Bn-A09-p25899239
1	A09	141.343	A0928260725	Bn-A09-p30466030
1	A09	142.322	A0928469372	Bn-A09-p30718480
1	A09	143.382	A09r3390919	Bn-A09-p30627540
1	A09	144.063	A0928475632	Bn-A09-p30724789
1	A09	146.047	A0928552451	Bn-A09-p30800136
1	A09	149.368	A09r3458870	Bn-A09-p31041328
1	A09	151.346	C0832767625het	Bn-scaff_16197_1-p1348777
1	A09	151.707	C0833471716het	Bn-scaff_16197_1-p561660
1	A09	151.958	C0833479393het	Bn-scaff_16197_1-p553997
1	A09	152.239	C0833306357het	Bn-scaff_16197_1-p784797
1	A09	152.569	C08r4133606het	Bn-scaff_16197_1-p697008
1	A09	154.023	C0833832656	Bn-scaff_16197_1-p178006
1	A09	154.779	A0930697654	Bn-A09-p32954471
1	A09	156.909	A0930668240	Bn-A09-p32923447
1	A09	156.909	A0930687779	Bn-A09-p32944206
1	A09	156.909	A0930688780	Bn-A09-p32945202
1	A09	163.273	A0929790102PA	Bn-A09-p31890957
1	A09	164.633	A0929453276	Bn-A09-p31781629
1	A09	164.633	A0929598719PA	Bn-A09-p5013589
1	A09	164.633	A0929637783PA	Bn-A09-p5040112
1	A09	164.859	A0930078611PA	Bn-A09-p32225646
1	A09	165.244	A0929770499	Bn-A09-p5977032
1	A09	165.605	A0929744561PA	Bn-A09-p5168276
1	A09	165.856	A0929555599	Bn-A09-p4976736
1	A09	166.156	A0930084297PA	Bn-Scaffold011301-p120
1	A09	166.468	A0929661294	Bn-A09-p5062101
1	A09	167.223	A0929782892PA	Bn-A09-p31884693
1	A09	168.797	A0930146204PA	Bn-A09-p32321534
1	A09	169.552	A0930386496	Bn-A09-p32590303
1	A09	170.172	A0930681505	Bn-A09-p32937856
1	A09	174.547	A0931193171	Bn-A09-p33942716
1	A09	175.247	A0931299111PA	Bn-A09-p34046789
1	A09	175.86	Annr42605842PA	Bn-A09-p34029934
1	A09	176.474	A0931557619PA	Bn-A09-p34308105
1	A09	177.087	A0932733945PA	Bn-A09-p35604358
1	A09	177.087	A0933176693PA	Bn-A09-p36062825
1	A09	177.087	A09r4075901PA	Bn-A09-p35221507
1	A09	178.322	A0932661635PA	Bn-A09-p35520944
1	A09	179.557	A0933256060PA	Bn-scaff_16389_1-p428067
1	A09	179.912	A0932900829PA	Bn-A09-p35753486
1	A09	180.168	Annr16722653PA	Bn-A09-p35879759
1	A09	180.782	A0933421857PA	Bn-A09-p36410312
1	A09	180.782	A0933496929	Bn-A09-p36491715
1	A09	180.782	A0933561852het	Bn-A09-p36551108
1	A09	184.397	A0932205577	Bn-A09-p34995048
1	A09	184.685	A0932729583PA	Bn-scaff_21269_1-p285510
1	A09	186.239	A0932431188	Bn-A09-p35299111
1	A09	186.435	A0932025074	Bn-A09-p34779068
1	A09	191.872	A0930784818	Bn-A09-p33029336
1	A09	192.945	Annr14018301	Bn-A09-p33271433
1	A09	194.688	A09r3754199	Bn-A09-p33459299
1	A09	194.688	A09r3826871	Bn-A09-p33544191
1	A09	197.048	A09r3644807	Bn-A09-p33347915
1	A09	197.797	A09r3769632het	Bn-A09-p33485784
1	A09	199.661	C0835316120het	Bn-scaff_16445_1-p1451181
1	A09	200.022	C0835317039het	Bn-scaff_16445_1-p1450260
1	A09	200.273	C0835309219het	Bn-scaff_16445_1-p1459241
1	A09	203.282	C0835430413het	Bn-scaff_16445_1-p1342951
1	A09	204.025	C0835614441het	Bn-A09-p34247590
1	A09	204.025	Cnnr78925785het	Bn-scaff_16445_1-p1085018
1	A09	205.26	C0836224998het	Bn-scaff_16445_1-p584652
1	A09	205.26	C0836337029het	Bn-scaff_16445_1-p478398
1	A09	207.124	C0835798934het	Bn-scaff_16445_1-p984822
1	A09	208.358	C0836510627het	Bn-scaff_16445_1-p312395
1	A09	208.358	C08r4434216het	Bn-scaff_16445_1-p225513
1	A09	208.818	C08r4402519het	Bn-scaff_16445_1-p194744
1	A09	209.093	C0836704060het	Bn-scaff_20947_1-p139098
1	A09	211.28	C0837579227het	Bn-scaff_16389_1-p526483
1	A09	215.949	Cnnr8148736	Bn-A09-p36991758
1	A09	215.949	Cnnr8290395	Bn-A09-p37082082
2	C08	0	C08801927	Bn-scaff_18607_1-p283263
2	C08	0.638	Cnnr48138214	Bn-scaff_16130_3-p5466
2	C08	3.888	C0813172810	Bn-scaff_16468_1-p308268
2	C08	3.888	C087419561	Bn-scaff_18310_1-p1283064
2	C08	3.888	C089128953	Bn-scaff_16273_1-p331417
2	C08	3.888	C089419995	Bn-scaff_16766_1-p150594
2	C08	3.888	C089483566	Bn-scaff_16766_1-p211870
2	C08	3.888	C08r1593534	Bn-scaff_15712_9-p79189
2	C08	4.501	C0813592836	Bn-scaff_16287_1-p294213
2	C08	5.115	C0812298334	Bn-scaff_17637_1-p230619
2	C08	5.728	Unnr6390167PA	Bn-scaff_17637_1-p112306
2	C08	6.589	C0812359658	Bn-scaff_17637_1-p170031
2	C08	8.068	C0812201748	Bn-scaff_16142_1-p47324
2	C08	9.434	C0812527759	Bn-scaff_20563_1-p11145
2	C08	9.434	C0813664061	Bn-scaff_16287_1-p394395
2	C08	9.434	C0814461239	Bn-scaff_21250_1-p281415
2	C08	12.58	C08r2766232	Bn-scaff_20497_1-p37597
2	C08	12.58	C08r2959045	Bn-scaff_20497_1-p89956
2	C08	13.684	C0816165436	Bn-scaff_18275_1-p1210524
2	C08	16.966	A08r1730053het	Bn-A08-p14694395
2	C08	25.372	Cnnr51111310	Bn-scaff_17227_1-p626934
2	C08	27.445	A0817731637	Bn-scaff_17227_1-p700248
2	C08	28.48	C0819158030	Bn-scaff_17227_1-p927882
2	C08	29.509	C0819592215	Bn-scaff_17227_1-p1391195
2	C08	30.525	C0819678582	Bn-scaff_21786_1-p160470
2	C08	31.498	C0819966494	Bn-scaff_16231_1-p2303901
2	C08	32.372	A08r1988134het	Bn-A08-p19541990
2	C08	32.985	C0820675827	Bn-scaff_16231_1-p1235878
2	C08	32.985	C0820693098	Bn-scaff_16231_1-p1209255
2	C08	32.985	C0820727633	Bn-scaff_16231_1-p1176514
2	C08	36.131	C08r3267679	Bn-scaff_16231_1-p896944
2	C08	36.131	C08r3268115	Bn-scaff_16231_1-p897380
2	C08	36.98	C0821104732	Bn-scaff_16231_1-p795518
2	C08	39.519	C0821260496	Bn-scaff_16231_1-p662722
2	C08	45.031	A048562276het	Bn-A04-p7275318
2	C08	50.844	Annr19886124PA	Bn-scaff_15923_1-p635095
2	C08	50.844	C0822637800	Bn-scaff_17565_1-p6212
2	C08	52.682	C088618073	Bn-scaff_15923_1-p46551
2	C08	56.514	C08r3537596	Bn-scaff_16174_1-p133998
2	C08	60.307	C0823300720	Bn-scaff_16174_1-p1072915
2	C08	60.307	C0823384714	Bn-scaff_16174_1-p1163637
2	C08	60.307	C0823406197	Bn-scaff_16174_1-p1185135
2	C08	60.307	C0823469959	Bn-scaff_16174_1-p1247659
2	C08	60.307	C0823488109	Bn-scaff_16174_1-p1265134
2	C08	62.171	C0823522501	Bn-scaff_16174_1-p1308949
2	C08	62.171	C0823522797	Bn-scaff_16174_1-p1309245
2	C08	62.171	C0823687843	Bn-scaff_16174_1-p1444980
2	C08	64.384	C0824432028	Bn-scaff_16770_1-p1746549
2	C08	66.533	A0923394648het	Bn-Scaffold000460-p5716
2	C08	67.146	Annr3761398het	Bn-A09-p25113520
2	C08	68.381	C0825154695	Bn-scaff_16770_1-p3197948
2	C08	68.994	C0825344312	Bn-scaff_16770_1-p2985548
2	C08	68.994	C0825379127	Bn-scaff_16770_1-p2948588
2	C08	69.614	C0825471307	Bn-scaff_16770_1-p2861442
2	C08	88.558	C08r3856553	Bn-scaff_16361_1-p2291795
2	C08	89.811	C0830245503	Bn-scaff_16361_1-p2750042
2	C08	91.751	C0830825726	Bn-scaff_16361_1-p3350949
2	C08	91.751	C0830829011	Bn-scaff_16361_1-p3354234
2	C08	91.751	C0830830172	Bn-scaff_16361_1-p3355395
2	C08	92.574	C0831203970	Bn-scaff_16197_1-p3104187
2	C08	94.858	C0831268766	Bn-scaff_16197_1-p3019951
2	C08	94.858	C0831281404	Bn-scaff_16197_1-p3006933
2	C08	98.657	C0831312603	Bn-scaff_16197_1-p2962341
2	C08	98.657	C0831564439	Bn-scaff_16197_1-p2640097
2	C08	98.657	C0831608921	Bn-scaff_16197_1-p2602143
2	C08	99.006	C0831348049	Bn-scaff_16197_1-p2911020
2	C08	99.268	C0831367251PA	Bn-scaff_16197_1-p2893303
2	C08	101.769	C0831723896	Bn-scaff_16197_1-p2487005
2	C08	101.769	C08r3966632	Bn-scaff_16197_1-p2468601
2	C08	104.915	C0831765898	Bn-scaff_16197_1-p2435820
2	C08	104.915	C0831789049	Bn-scaff_16197_1-p2406247
2	C08	114.275	C0834371204	Bn-scaff_16445_1-p2523413
2	C08	114.275	C0834672224	Bn-scaff_16445_1-p2218971
2	C08	114.275	C0834731449	Bn-scaff_16445_1-p2132184
2	C08	116.776	C0835110876	Bn-scaff_16445_1-p1640811
2	C08	116.776	C0835148531	Bn-scaff_16445_1-p1603116
2	C08	116.776	C0835149473	Bn-scaff_16445_1-p1602173
2	C08	118.01	C0835713175PA	Bn-scaff_26139_1-p376956
2	C08	119.95	C0836557452	Bn-scaff_16445_1-p268218
3	A08	0	A08301197	Bn-A08-p358866
3	A08	0	A08633970	Bn-A08-p694721
3	A08	0	A08853960	Bn-A08-p937299
3	A08	0	A08r16939	Bn-A08-p741480
3	A08	1.235	A081941957	Bn-A08-p2512477
3	A08	1.235	A082014693	Bn-A08-p2576185
3	A08	1.235	A082445566	Bn-A08-p2973537
3	A08	1.235	A083512368	Bn-A08-p4107482
3	A08	1.235	A08930811	Bn-A08-p1007687
3	A08	3.098	A08r879435	Bn-A08-p4668561
3	A08	3.098	Annr9197541	Bn-A08-p4687828
3	A08	4.333	A084881712	Bn-A08-p5640946
3	A08	4.333	A085307303	Bn-A08-p6246411
3	A08	4.333	A086121722	Bn-A08-p7123976
3	A08	4.333	A08r1162097	Bn-A08-p8180093
3	A08	4.333	Annr33136854	Bn-A08-p8716833
3	A08	6.833	A085924132	Bn-Scaffold000219-p12098
3	A08	6.833	A088026233	Bn-A08-p10026421
3	A08	8.697	A088069111	Bn-A08-p10067927
3	A08	9.931	A088372628	Bn-A08-p10443959
3	A08	9.931	A088395644	Bn-Scaffold000316-p15795
3	A08	9.931	A088704290	Bn-A08-p10798067
3	A08	30.818	A0813664327PA	Bn-A08-p16201029
3	A08	30.818	A0813722699	Bn-A08-p16248227
3	A08	31.835	A0813571425	Bn-A08-p16111871
3	A08	33.92	A0813762139	Bn-A08-p16293275
3	A08	33.92	A0813768161	Bn-A08-p16299351
3	A08	35.236	A0813946231	Bn-A08-p16474855
3	A08	36.508	A0813985520	Bn-A08-p16521179
3	A08	37.762	A0814095944	Bn-A08-p16640710
3	A08	38.573	A0814214607	Bn-A08-p16742428
3	A08	39.471	A0814238405	Bn-A08-p16770923
3	A08	39.471	A0814238512	Bn-A08-p16771030
3	A08	41.089	A0814373600	Bn-A08-p16894122
3	A08	41.944	A0814465747	Bn-A08-p16990347
3	A08	41.944	A0814468091	Bn-A08-p16992690
3	A08	43.807	A0814689127	Bn-A08-p17202527
3	A08	43.807	A0814689184	Bn-A08-p17202584
3	A08	45.671	A0814720670	Bn-A08-p17291598
3	A08	45.671	A0814722637	Bn-A08-p17293594
3	A08	45.671	A0814773171	Bn-A08-p17327135
3	A08	45.671	A0814867668	Bn-A08-p17402165
3	A08	46.284	A0815023117	Bn-A08-p17570589
3	A08	46.898	A0815039054	Bn-A08-p17586676
3	A08	46.898	A0815101693	Bn-A08-p17654459
3	A08	46.898	A0815103203	Bn-A08-p17655953
3	A08	48.761	A0815167242	Bn-A08-p17724619
3	A08	48.761	A0815261330	Bn-A08-p17813465
3	A08	48.761	A0815279326	Bn-A08-p17830772
3	A08	51.262	A072230559	Bn-A08-p17887796
3	A08	51.262	A0815312006	Bn-A08-p17859330
3	A08	52.691	A0815559693	Bn-A08-p18112619
3	A08	57.898	A0816019785	Bn-A08-p18605816
3	A08	58.591	A08r1905302	Bn-A08-p18726458
3	A08	67.549	A0816819482	Bn-A08-p19449546
3	A08	67.549	A0816825039	Bn-A08-p19454534
3	A08	71.348	A08r2001836	Bn-A08-p19553756
3	A08	71.348	A08r2026822	Bn-A08-p19574453
3	A08	71.348	A08r2030619	Bn-A08-p19578180
3	A08	71.962	A0816930426	Bn-A08-p19608779
4	C03-1	0	C03r81108PA	Bn-scaff_16614_1-p2138906
4	C03-1	2.5	C03174210	Bn-scaff_16614_1-p1999433
4	C03-1	2.5	C03174485	Bn-scaff_16614_1-p1999158
4	C03-1	2.5	C03178541	Bn-scaff_16614_1-p1995102
4	C03-1	2.5	C03178557	Bn-scaff_16614_1-p1995086
4	C03-1	2.5	C032499PA	Bn-scaff_16614_1-p2203073
4	C03-1	2.5	C03410192	Bn-scaff_16614_1-p1765484
4	C03-1	2.5	C03520281	Bn-scaff_16614_1-p1649933
4	C03-1	6.299	C03854586	Bn-scaff_16614_1-p1267508
4	C03-1	6.299	C03896159	Bn-scaff_16614_1-p1216083
4	C03-1	8.163	C031193874	Bn-scaff_16614_1-p884699
4	C03-1	8.777	C031242531	Bn-scaff_16614_1-p846820
4	C03-1	8.777	C031373727	Bn-scaff_16614_1-p731075
4	C03-1	11.277	C031381525	Bn-scaff_16614_1-p721297
4	C03-1	11.277	C031385197	Bn-scaff_16614_1-p717017
4	C03-1	13.765	C031446378	Bn-scaff_16614_1-p658026
4	C03-1	15.489	C031551845	Bn-scaff_16614_1-p562041
4	C03-1	20.988	C031821119	Bn-scaff_16614_1-p281452
4	C03-1	23.373	C031878986	Bn-scaff_16614_1-p226437
4	C03-1	24.959	C031929546	Bn-scaff_16614_1-p174856
4	C03-1	28.463	C032355968	Bn-scaff_27198_1-p300707
4	C03-1	31.24	C032476764	Bn-scaff_27198_1-p421561
4	C03-1	33.959	C032740052PA	Bn-scaff_18936_1-p97644
4	C03-1	33.959	C032878346	Bn-scaff_18936_1-p269153
4	C03-1	37.268	C032626439	Bn-scaff_27198_1-p574582
4	C03-1	39.608	A032118170het	Bn-A03-p2579866
4	C03-1	41.169	C032978106	Bn-scaff_18936_1-p384730
4	C03-1	42.704	A032247622het	Bn-A03-p2695311
4	C03-1	42.704	C033188347	Bn-scaff_18936_1-p615525
4	C03-1	70.215	C038272570	Bn-scaff_18322_1-p768276
4	C03-1	74.238	Cnnr36537484	Bn-scaff_21312_1-p681690
4	C03-1	74.864	C039862838	Bn-scaff_21312_1-p546514
4	C03-1	76.111	A037455575	Bn-A03-p8158265
4	C03-1	76.111	C0310005700	Bn-scaff_21312_1-p313911
4	C03-1	76.725	C0310156037	Bn-scaff_21312_1-p169902
4	C03-1	77.338	C0310169023	Bn-scaff_21312_1-p161201
4	C03-1	77.952	C0310233876	Bn-scaff_21312_1-p90644
4	C03-1	79.815	C0310833059	Bn-scaff_23954_1-p1081348
4	C03-1	79.815	C0310837744	Bn-scaff_23954_1-p1076705
4	C03-1	81.679	C0310943870	Bn-scaff_23954_1-p977003
4	C03-1	81.679	C0310948713	Bn-scaff_23954_1-p971859
4	C03-1	82.914	Annr39629931	Bn-scaff_23954_1-p302686
4	C03-1	82.914	C0311523779	Bn-scaff_23954_1-p270890
4	C03-1	86.713	C0311568180	Bn-scaff_23954_1-p228756
4	C03-1	86.713	C0311903829	Bn-scaff_16002_1-p2469186
4	C03-1	88.336	C0312083458	Bn-scaff_16002_1-p2307265
4	C03-1	88.777	C0312074390	Bn-scaff_16002_1-p2316736
4	C03-1	89.175	C0312086158	Bn-scaff_16002_1-p2304601
4	C03-1	90.067	C03r869210PA	Bn-scaff_16002_1-p2215859
4	C03-1	90.465	C0312243471	Bn-scaff_16002_1-p2153239
4	C03-1	91.919	C03r883578	Bn-scaff_16002_1-p2201513
4	C03-1	93.154	C0312224715	Bn-scaff_16002_1-p2167390
4	C03-1	93.496	C0312222301	Bn-scaff_16002_1-p2169804
4	C03-1	93.496	C03r868024PA	Bn-A03-p9564515
4	C03-1	96.26	C0312412462	Bn-scaff_16002_1-p1998645
4	C03-1	97.408	C0312609412	Bn-scaff_16002_1-p1762359
4	C03-1	97.855	C0312384840PA	Bn-scaff_16002_1-p2026087
4	C03-1	97.977	C0312701085	Bn-scaff_16002_1-p1688212
4	C03-1	98.283	C0312396076	Bn-scaff_16002_1-p2014840
4	C03-1	98.595	C0313182125	Bn-scaff_16002_1-p1235661
4	C03-1	100.827	A0327908788het	Bn-A03-p29866453
4	C03-1	101.682	C0314497423	Bn-scaff_22466_1-p373867
4	C03-1	105.363	A039693451PA	Bn-A03-p10517056
4	C03-1	106.597	C0313594864	Bn-scaff_16002_1-p727475
4	C03-1	107.832	C0312887588	Bn-scaff_16002_1-p1537435
4	C03-1	107.832	C0313023881PA	Bn-scaff_16002_1-p1400602
4	C03-1	107.832	C0313190281	Bn-scaff_16002_1-p1227296
4	C03-1	109.695	C0314736127het	Bn-scaff_22466_1-p655205
4	C03-1	110.93	C0314789368	Bn-scaff_22466_1-p713918
4	C03-1	111.544	C0314813052	Bn-scaff_22466_1-p733665
4	C03-1	112.778	C0314826392PA	Bn-scaff_22466_1-p754489
4	C03-1	112.778	C0314885998	Bn-scaff_22466_1-p803725
4	C03-1	113.392	C0315052916	Bn-scaff_22466_1-p945763
4	C03-1	114.005	C0315113627	Bn-scaff_16352_1-p14678
4	C03-1	114.736	C0315409133	Bn-scaff_16352_1-p274501
4	C03-1	115.467	C0315589797	Bn-scaff_16352_1-p442023
4	C03-1	116.155	C03r1023717	Bn-scaff_16352_1-p647232
4	C03-1	118.99	C0316291093	Bn-scaff_16352_1-p1097366
4	C03-1	118.99	C0316343927	Bn-scaff_16352_1-p1154186
4	C03-1	119.696	C0316369460	Bn-scaff_16352_1-p1164525
4	C03-1	120.002	C0316474210	Bn-scaff_16352_1-p1261680
4	C03-1	121.006	C0316684112	Bn-scaff_15782_1-p129938
4	C03-1	122.065	C0316522282	Bn-scaff_16352_1-p1307068
4	C03-1	122.065	C0316535470	Bn-scaff_15782_1-p259643
4	C03-1	123.551	C0317143749	Bn-scaff_20646_1-p915635
4	C03-1	124.257	C03r1086529	Bn-scaff_20646_1-p1029421
4	C03-1	125.006	C0317331159	Bn-scaff_20646_1-p735337
4	C03-1	125.762	C0317219504	Bn-scaff_20646_1-p838525
4	C03-1	125.762	C0317302602	Bn-scaff_20646_1-p764847
4	C03-1	126.691	C0317464822	Bn-scaff_20646_1-p586593
4	C03-1	129.378	C0317553817	Bn-scaff_20646_1-p471831
4	C03-1	130.115	C0317561613PA	Bn-scaff_20646_1-p464029
4	C03-1	131.35	C03r1165578PA	Bn-scaff_20646_1-p264068
4	C03-1	132.031	C03r1190717PA	Bn-scaff_20646_1-p246214
4	C03-1	134.365	C03r1196157PA	Bn-scaff_20646_1-p238671
4	C03-1	137.31	C0317924860	Bn-scaff_27677_1-p272923
4	C03-1	138.016	C0317615937	Bn-scaff_20646_1-p207297
4	C03-1	138.785	C0317612947	Bn-scaff_20646_1-p210307
4	C03-1	140.896	C0318194331	Bn-scaff_27677_1-p22874
4	C03-1	142.368	Annr33818730	Bn-scaff_19523_1-p261625
4	C03-1	143.05	C0318450519	Bn-scaff_20741_1-p16076
4	C03-1	145.891	C0319626762	Bn-scaff_18482_1-p739195
4	C03-1	146.566	C0319662746	Bn-scaff_18482_1-p699135
4	C03-1	147.229	C0319720009	Bn-scaff_18482_1-p657407
4	C03-1	147.923	C0319713798	Bn-scaff_18482_1-p663758
4	C03-1	149.339	C0319920412	Bn-scaff_18482_1-p445207
4	C03-1	154.506	C0320575958	Bn-scaff_22067_1-p10470
4	C03-1	154.506	C0320725778	Bn-scaff_22067_1-p139587
4	C03-1	156.369	A0314385109het	Bn-A03-p15347967
4	C03-1	158.87	C0321717907	Bn-scaff_17521_1-p511223
4	C03-1	159.613	C0321417119	Bn-scaff_17521_1-p804330
4	C03-1	160.4	C0321742665	Bn-scaff_17521_1-p481933
4	C03-1	161.967	C0322065573	Bn-scaff_17521_1-p125175
4	C03-1	161.967	C0322368770	Bn-scaff_17298_1-p52794
4	C03-1	161.967	C0322386191	Bn-scaff_17298_1-p62378
4	C03-1	163.021	A03r1156597	Bn-scaff_17298_1-p13882
4	C03-1	165.068	A0315063005het	Bn-A03-p15983019
4	C03-1	165.712	C0321918017	Bn-scaff_17521_1-p302471
4	C03-1	167.047	C0322906437	Bn-scaff_17298_1-p627166
4	C03-1	167.735	C0323140836	Bn-scaff_17298_1-p811262
4	C03-1	169.82	C0323299516	Bn-scaff_17298_1-p1181494
4	C03-1	170.52	C0323356841	Bn-scaff_17298_1-p1249353
4	C03-1	171.868	C0324097536	Bn-scaff_17298_1-p2096293
4	C03-1	171.868	C0324809771	Bn-scaff_23350_1-p594178
4	C03-1	172.611	C0324021080	Bn-scaff_17298_1-p1964250
4	C03-1	174.184	C0324937645	Bn-scaff_23350_1-p765525
4	C03-1	175.921	C0325192581	Bn-scaff_28640_1-p25433
4	C03-1	177.438	C0325501123	Bn-scaff_20103_1-p298039
4	C03-1	177.438	C0325951518	Bn-scaff_16310_1-p46451
4	C03-1	178.673	C0326240986	Bn-scaff_16925_1-p261271
4	C03-1	178.673	C0326251979	Bn-scaff_16925_1-p250089
4	C03-1	180.139	C0326872226	Bn-scaff_19026_1-p324797
4	C03-1	181.675	C0327596390	Bn-scaff_16092_1-p11235
4	C03-1	183.016	A0318417565het	Bn-A03-p19438796
4	C03-1	183.016	C0329932057	Bn-scaff_18917_1-p548498
4	C03-1	183.278	C0329908360	Bn-scaff_18917_1-p514534
4	C03-1	183.633	C0328895298	Bn-scaff_18917_1-p857136
4	C03-1	183.859	C0329866964	Bn-scaff_18917_1-p472625
4	C03-1	184.239	C0328139121	Bn-scaff_16092_1-p462780
4	C03-1	184.239	C0328566259	Bn-scaff_16092_1-p870157
4	C03-1	184.852	C0329612542	Bn-scaff_18917_1-p232356
4	C03-1	185.466	A0218904482het	Bn-A02-p21062857
4	C03-1	185.466	C0329353109	Bn-scaff_18917_1-p90711
4	C03-1	187.209	C0330174889	Bn-scaff_16130_2-p524217
4	C03-1	188.039	C0330214194	Bn-scaff_16130_2-p484981
4	C03-1	189.802	C0330382147	Bn-scaff_15695_1-p777913
4	C03-1	189.802	C0330383269	Bn-scaff_15695_1-p776797
4	C03-1	191.665	C0330279334	Bn-scaff_16130_2-p419377
4	C03-1	191.665	C0330280244	Bn-scaff_16130_2-p418467
4	C03-1	191.665	C0330311279	Bn-scaff_16130_2-p378370
4	C03-1	191.665	C0330660489	Bn-scaff_15695_1-p564807
4	C03-1	195.465	C0332402964het	Bn-scaff_18855_1-p246763
4	C03-1	196.699	C0332498535	Bn-scaff_18855_1-p143464
4	C03-1	197.313	C0332652206	Bn-scaff_18855_1-p25630
4	C03-1	197.926	C0332840264	Bn-scaff_25094_1-p95988
4	C03-1	197.926	C03r2551506	Bn-scaff_19109_1-p33401
4	C03-1	199.79	C0333063092	Bn-scaff_25094_1-p305972
4	C03-1	199.79	Cnnr66507829	Bn-scaff_25094_1-p339638
4	C03-1	200.447	C062023725	Bn-scaff_25094_1-p413818
4	C03-1	201.806	Cnnr29046552	Bn-scaff_17044_1-p594126
4	C03-1	208.17	C0334607619	Bn-scaff_18356_1-p293063
4	C03-1	210.857	C0334963380	Bn-scaff_19310_1-p86941
4	C03-1	211.539	C0335064196	Bn-scaff_19310_1-p209197
4	C03-1	212.93	C0335101478	Bn-scaff_19310_1-p254099
4	C03-1	214.34	C0337850363	Bn-scaff_16350_1-p248456
4	C03-1	214.34	C0338077302	Bn-scaff_20270_1-p194658
4	C03-1	216.203	C0346561231	Bn-scaff_23407_1-p27013
4	C03-1	216.959	C03r4617546	Bn-scaff_19740_1-p203934
4	C03-1	217.431	Cnnr4032405het	Bn-scaff_16135_1-p230416
4	C03-1	222.193	A0814675678	Bn-A08-p17190098
4	C03-1	223.147	C0347419248	Bn-scaff_18849_1-p22568
4	C03-1	223.147	C0347448164	Bn-scaff_17440_1-p958665
4	C03-1	224.245	C0347489688	Bn-scaff_17440_1-p938471
4	C03-1	226.368	C0347552021	Bn-scaff_17440_1-p868006
4	C03-1	228.747	C0347589175	Bn-scaff_17440_1-p827176
4	C03-1	228.747	C0347603491	Bn-scaff_17440_1-p811055
4	C03-1	228.747	C0347828934	Bn-scaff_17440_1-p590665
4	C03-1	228.747	C0347900326	Bn-scaff_17440_1-p523867
4	C03-1	228.747	C0348024491	Bn-scaff_17440_1-p411613
4	C03-1	228.747	C0348156580	Bn-scaff_17440_1-p311228
4	C03-1	230.611	C0348417042	Bn-scaff_16665_1-p128193
4	C03-1	230.611	C0348502763	Bn-scaff_16372_1-p13184
4	C03-1	233.111	C0348919644	Bn-scaff_24631_1-p63534
4	C03-1	233.111	C0349134161	Bn-scaff_24631_1-p271540
4	C03-1	233.111	C0349138632	Bn-scaff_24631_1-p276017
4	C03-1	233.325	C0349124471	Bn-scaff_24631_1-p258855
4	C03-1	233.723	C0349139131	Bn-scaff_24631_1-p276516
4	C03-1	233.723	C0349195076	Bn-scaff_24631_1-p338156
4	C03-1	233.723	C0349244783	Bn-scaff_24631_1-p372982
4	C03-1	233.723	C0349256384	Bn-scaff_24631_1-p373952
4	C03-1	234.989	C0349305993	Bn-scaff_24631_1-p422231
5	A07-1	0	A07194948	Bn-A07-p255987
5	A07-1	0	A07255342	Bn-A07-p199589
5	A07-1	0	A07267608	Bn-A07-p188774
5	A07-1	1.235	A071110150	Bn-A07-p959523
5	A07-1	1.235	A071145826	Bn-A07-p930068
5	A07-1	1.235	A07598859	Bn-A07-p645188
5	A07-1	1.235	A07623675	Bn-A07-p665003
5	A07-1	1.235	A07755874	Bn-A07-p829095
5	A07-1	1.235	A07975899	Bn-A07-p1118872
5	A07-1	3.735	A071346272	Bn-A09-p18274708
5	A07-1	3.735	A071897406	Bn-A07-p1800556
5	A07-1	4.041	Annr37913561	Bn-A07-p1482858
5	A07-1	4.347	A072261269	Bn-A10-p11874688
5	A07-1	4.347	A072289684	Bn-A10-p11843630
5	A07-1	4.347	A072312955	Bn-A10-p11819120
5	A07-1	4.96	A072704430	Bn-Scaffold000632-p2930
5	A07-1	4.96	A073001078	Bn-A10-p12317050
5	A07-1	4.96	A073247924	Bn-A10-p12574115
5	A07-1	6.195	A074894251	Bn-A07-p2946329
5	A07-1	6.195	A074922202	Bn-A07-p2996741
5	A07-1	6.195	A075554636	Bn-A07-p3568361
5	A07-1	6.195	A075569352	Bn-A07-p3583161
5	A07-1	6.195	C078399029	Bn-scaff_22310_1-p815372
5	A07-1	7.124	A075524144	Bn-A07-p3538601
5	A07-1	8.041	A074129822	Bn-A10-p3053568
5	A07-1	8.041	A075977982	Bn-A07-p4050120
5	A07-1	8.041	Cnnr37987075	Bn-A07-p3728535
5	A07-1	8.568	A076362345	Bn-A07-p4414432
5	A07-1	8.88	A075474820	Bn-A07-p3482570
5	A07-1	9.884	A075906859	Bn-A07-p3975589
5	A07-1	9.884	A076111508	Bn-A07-p4191541
5	A07-1	10.51	A076594698	Bn-A07-p4687740
5	A07-1	11.13	A076702971	Bn-A07-p4815239
5	A07-1	11.817	A076712945	Bn-A07-p4825210
5	A07-1	33.225	A075218416PA	Bn-A07-p3262864
6	A07-2	0	A0714806126	Bn-A07-p12705404
6	A07-2	0	A0714831307	Bn-A07-p12734895
6	A07-2	0.614	A0714930824	Bn-A07-p12833434
6	A07-2	2.477	A0715237452	Bn-A07-p13156984
6	A07-2	2.477	A0715243016	Bn-A07-p13161975
6	A07-2	3.091	A0715170906	Bn-A07-p13096286
6	A07-2	4.954	A0715551035	Bn-A07-p13537021
6	A07-2	4.954	A0715557946	Bn-A07-p13543954
6	A07-2	4.954	A07r1561209	Bn-A07-p13747722
6	A07-2	4.954	A07r1561985	Bn-A07-p13748498
6	A07-2	4.954	C0621335771	Bn-A07-p13693377
6	A07-2	6.818	A0715786850	Bn-A07-p13840665
6	A07-2	6.818	C0621523483	Bn-scaff_15818_1-p2165992
6	A07-2	9.318	A0715873199	Bn-A07-p13943479
6	A07-2	9.318	A0715876859	Bn-A07-p13947955
6	A07-2	9.318	A0715890559	Bn-A07-p13963849
6	A07-2	9.318	Annr37076816	Bn-A07-p14016405
6	A07-2	9.318	C0621758739hetEx	Bn-scaff_15818_1-p2355639
6	A07-2	11.182	A0716027847	Bn-A07-p14110753
6	A07-2	11.795	A0716155487	Bn-A07-p14287940
6	A07-2	12.409	A0716197455	Bn-scaff_15818_1-p3310794
6	A07-2	13.127	A0716264839	Bn-A07-p14390667
6	A07-2	14.613	A0716196312	Bn-A07-p14325380
6	A07-2	16.117	A0716334853	Bn-A07-p14450900
6	A07-2	16.117	A0716492477	Bn-A07-p14606994
6	A07-2	16.117	A0716509716	Bn-A07-p14623449
6	A07-2	16.117	A0716513397	Bn-A07-p14627135
6	A07-2	16.117	A0716515197	Bn-A07-p14628930
6	A07-2	16.73	A0716688440	Bn-A07-p14809393
6	A07-2	17.965	A0716696722	Bn-A07-p14823470
6	A07-2	17.965	A0716697012	Bn-A07-p14823761
6	A07-2	17.965	A0716731989	Bn-A07-p14863875
6	A07-2	21.111	A0716911212	Bn-A07-p15033648
6	A07-2	21.111	A0716932495	Bn-A07-p15054860
6	A07-2	22.364	A0717475418	Bn-A07-p15578269
6	A07-2	44.783	A0721297309	Bn-A07-p19512603
6	A07-2	48.807	A0721859060	Bn-A07-p20090726
6	A07-2	48.807	A07r1955631	Bn-A07-p20005724
6	A07-2	48.807	A07r1978746	Bn-A07-p20029449
6	A07-2	49.082	A0721907258	Bn-A07-p20135392
6	A07-2	49.431	A0721998687	Bn-A07-p20248654
6	A07-2	49.632	A0721797232	Bn-A07-p19977445
6	A07-2	50.68	A0721743560	Bn-A07-p19924753
6	A07-2	53.683	Annr9703412	Bn-A07-p20554194
6	A07-2	54.6	A0722827857	Bn-A07-p21271213
6	A07-2	55.803	A0722979853	Bn-A07-p21430149
6	A07-2	57.05	A0723149328	Bn-A07-p21600829
6	A07-2	57.732	A0722550509	Bn-A07-p20999615
6	A07-2	58.481	A0722540188	Bn-A07-p20986876
6	A07-2	59.954	A0722752089	Bn-A07-p21191683
6	A07-2	59.954	A0722881633	Bn-A07-p21328168
6	A07-2	60.883	A0723013692	Bn-A07-p21475300
6	A07-2	65.672	A0723924890PA	Bn-A02-p15628202
7	C01	0	C013001926	Bn-scaff_15838_5-p128924
7	C01	0.787	C013139695	Bn-scaff_15838_5-p304302
7	C01	1.579	C013170914	Bn-scaff_15838_5-p331638
7	C01	2.36	C013204813	Bn-scaff_15838_5-p371231
7	C01	5.616	C013486102	Bn-scaff_15838_5-p658666
7	C01	6.384	C013540284	Bn-scaff_15838_5-p706717
7	C01	6.384	C013718754	Bn-scaff_15838_5-p885651
7	C01	6.384	C013719679	Bn-scaff_15838_5-p886564
7	C01	8.789	C013785457	Bn-scaff_15838_5-p954588
7	C01	12.588	C013995608	Bn-scaff_15838_5-p1158185
7	C01	16.21	A013044599het	Bn-A01-p3378332
7	C01	16.953	C014229275	Bn-scaff_25149_1-p55218
7	C01	17.591	C014294616	Bn-scaff_17978_1-p23142
7	C01	20.111	C014976030	Bn-scaff_19193_1-p1319500
7	C01	21.365	A013482461het	Bn-A01-p3859610
7	C01	22.756	C015766769	Bn-scaff_28371_1-p431
7	C01	25.824	C081576516het	Bn-scaff_23432_1-p10078
7	C01	31.459	C015810949	Bn-scaff_19193_1-p488132
7	C01	32.668	C015727541	Bn-scaff_19193_1-p603133
7	C01	34.103	C015769138	Bn-scaff_21313_1-p1951
7	C01	34.103	C015897141	Bn-scaff_19193_1-p408105
7	C01	37.249	C01r116072	Bn-scaff_17731_1-p165802
7	C01	37.249	Cnnr46513297	Bn-scaff_17731_1-p474833
7	C01	40.453	C016769766	Bn-scaff_17731_1-p536602
7	C01	43.541	C017092779	Bn-scaff_17731_1-p812656
7	C01	43.541	C01r216893	Bn-scaff_17731_1-p889862
7	C01	49.354	C017306864	Bn-scaff_17731_1-p1054055
7	C01	49.354	C01r364268	Bn-scaff_20210_1-p276737
7	C01	49.354	Cnnr17207304	Bn-scaff_17827_1-p622207
7	C01	49.666	C017999609	Bn-scaff_20210_1-p448678
7	C01	51.84	A01r350458het	Bn-A01-p5732226
7	C01	51.84	C018058386	Bn-scaff_20210_1-p384363
7	C01	52.869	C017291262	Bn-scaff_17731_1-p1017239
7	C01	53.916	C017755229	Bn-scaff_17827_1-p654250
7	C01	55.926	C018619159	Bn-scaff_16128_1-p471514
7	C01	56.688	C018219815	Bn-scaff_20210_1-p163599
7	C01	57.412	C018205998	Bn-scaff_20210_1-p177476
7	C01	57.835	C018221301	Bn-scaff_20210_1-p162115
7	C01	58.337	C019059861	Bn-scaff_16128_2-p29363
7	C01	58.723	C018206075	Bn-scaff_20210_1-p177399
7	C01	59.553	C018885285het	Bn-scaff_16128_2-p180117
7	C01	63.689	A0329075937	Bn-scaff_17592_1-p781545
7	C01	63.689	C0111202986	Bn-scaff_17369_1-p1208179
7	C01	63.983	C0111540313	Bn-scaff_17369_1-p843089
7	C01	64.301	C0111551257	Bn-scaff_17369_1-p829445
7	C01	65.429	C0111746556	Bn-scaff_17369_1-p625180
7	C01	66.783	C0111167065	Bn-scaff_17369_1-p1244776
7	C01	66.783	C0111305146	Bn-scaff_17369_1-p1017003
7	C01	69.258	C0113285244	Bn-scaff_19614_1-p292844
7	C01	71.797	C0111203590	Bn-scaff_17369_1-p1207575
7	C01	71.797	C01r672639	Bn-scaff_17369_1-p1130809
7	C01	71.797	Cnnr67535023	Bn-scaff_17369_1-p1111724
7	C01	77.61	C0110869579	Bn-scaff_17592_1-p506418
7	C01	77.61	C0111023318	Bn-scaff_17592_1-p642504
7	C01	82.071	C019700668	Bn-scaff_20675_1-p61871
7	C01	82.071	C019755412	Bn-scaff_20675_1-p32025
7	C01	85.87	A016294551	Bn-scaff_20675_1-p159903
7	C01	85.87	C019664967	Bn-scaff_20675_1-p95063
7	C01	89.591	A016487162het	Bn-A01-p7086543
7	C01	94.186	C049983232het	Bn-scaff_16095_1-p30079
7	C01	96.501	A019180495het	Bn-A01-p11077627
7	C01	98.548	A0110131743het	Bn-A01-p11817698
7	C01	98.548	A019297710het	Bn-A01-p11233207
7	C01	101.694	A0110249535het	Bn-Scaffold000444-p344
7	C01	101.694	Annr21224005het	Bn-Scaffold000300-p4564
7	C01	102.617	A0110271080het	Bn-A01-p11938379
7	C01	104.582	A0112453679het	Bn-A01-p14948614
7	C01	107.076	A01r1559140het	Bn-A01-p17271891
7	C01	108.255	A0114943779het	Bn-A01-p17494364
7	C01	115.881	C01r1506080	Bn-A01-p15000034
7	C01	115.881	Cnnr45586349	Bn-scaff_20452_1-p146457
7	C01	120.503	C0114512426	Bn-scaff_15747_1-p424053
7	C01	122.798	Cnnr65758223	Bn-A01-p11330661
7	C01	123.971	C0115953915het	Bn-scaff_22790_1-p250265
7	C01	125.28	C0124045495het	Bn-scaff_22976_1-p23202
7	C01	125.931	C0118074407het	Bn-scaff_19364_1-p524064
7	C01	126.544	C0125430043	Bn-scaff_21820_1-p210838
7	C01	127.337	C0129489998	Bn-scaff_16055_1-p1117736
7	C01	129.258	C0134145440	Bn-scaff_17515_1-p635443
7	C01	130.212	A0117200613	Bn-scaff_17517_1-p419997
7	C01	130.961	A0117717150	Bn-A01-p20909649
7	C01	136.59	A0121043425	Bn-A01-p26519047
7	C01	138.969	C0138105639	Bn-A01-p27774666
7	C01	140.858	A0121423280	Bn-A01-p27272066
7	C01	143.557	A01r2612550	Bn-scaff_16567_1-p98742
7	C01	143.557	C0136840417	Bn-scaff_21884_1-p28771
7	C01	144.636	C0135924815	Bn-scaff_19168_1-p109723
7	C01	147.84	C0130662559	Bn-scaff_15713_1-p3776
7	C01	148.919	C0129042243het	Bn-scaff_16055_1-p678726
7	C01	149.86	Cnnr64762012	Bn-scaff_16929_1-p626197
7	C01	158.935	Cnnr73083533het	Bn-scaff_22790_1-p729130
7	C01	173.23	C0121844358PA	Bn-scaff_16691_1-p851595
8	A01-1	0	C01r456186	Bn-A01-p5635471
8	A01-1	1.272	A015301143	Bn-A01-p5821651
8	A01-1	1.972	A015433317	Bn-A01-p5943392
8	A01-1	6.101	A01r421146	Bn-A01-p7827260
8	A01-1	9.488	A016898964	Bn-A01-p7558345
8	A01-1	12.478	A016901133	Bn-A01-p7560785
8	A01-1	14.209	A016517958	Bn-A01-p7137897
8	A01-1	16.028	C0111542028	Bn-scaff_17369_1-p841371
8	A01-1	16.028	C01r692173	Bn-A01-p7834871
8	A01-1	21.161	A018480162	Bn-A01-p9853365
8	A01-1	21.161	A018491979	Bn-A01-p9866468
8	A01-1	21.96	A018316136	Bn-A01-p9699152
8	A01-1	26.776	A0110745972	Bn-A01-p12535269
8	A01-1	34.438	A019851927	Bn-A01-p11492050
8	A01-1	41.52	A0118221986	Bn-A01-p21634646
8	A01-1	51.317	A0120223240	Bn-A01-p24425211
8	A01-1	53.997	A0121468568	Bn-A01-p27348128
8	A01-1	55.501	C0138257289	Bn-A01-p27854949
8	A01-1	58.679	A0122169874	Bn-scaff_17972_1-p113066
8	A01-1	58.679	Annr2279943hetEx	Bn-Scaffold000215-p78165
8	A01-1	61.501	A0122615340hetEx	Bn-A01-p28360889
8	A01-1	64.615	A0122750284hetEx	Bn-A01-p28462071
8	A01-1	65.618	A0122790563hetEx	Bn-A01-p28497362
8	A01-1	69.319	C0447785592hetEx	Bn-A01-p25513710
8	A01-1	70.685	Annr13653671hetEx	Bn-A01-p25326722
8	A01-1	70.685	Annr16333220hetEx	Bn-A01-p25470470
8	A01-1	75.771	A0122535817hetEx	Bn-A01-p25072800
8	A01-1	77.888	A0122206203	Bn-A01-p25235998
9	A01-2	0	A011559279	Bn-A01-p2067006
9	A01-2	3.99	A011290704	Bn-A01-p1745099
9	A01-2	10.842	A01557581	Bn-A01-p941792
9	A01-2	10.842	A01647648	Bn-A01-p1062520
9	A01-2	17.358	A01238963	Bn-A01-p648196
9	A01-2	20.212	A01449129	Bn-A01-p820317
9	A01-2	29.185	A01915697	Bn-A01-p1314440
9	A01-2	29.823	A01974344	Bn-A01-p1373239
9	A01-2	34.619	A011482310	Bn-A01-p1977270
9	A01-2	38.012	A011729966	Bn-A01-p2245780
9	A01-2	41.943	A012327568	Bn-A01-p2825565
9	A01-2	48.948	A012922012	Bn-A01-p3233299
9	A01-2	52.972	Annr37060149PA	Bn-A01-p3279678
10	C03-2	0	C0357766096	Bn-scaff_23761_1-p604385
10	C03-2	0	C03r6037263	Bn-scaff_23761_1-p765578
10	C03-2	2.501	C0358162696	Bn-scaff_18559_1-p93723
10	C03-2	2.501	C0358162919	Bn-scaff_18559_1-p93500
10	C03-2	3.114	C0358348304	Bn-scaff_19047_1-p297198
10	C03-2	3.114	C0358469936	Bn-scaff_19047_1-p225539
10	C03-2	3.796	C0358499044	Bn-scaff_19047_1-p196388
10	C03-2	8.854	A081130017	Bn-scaff_23098_1-p304246
10	C03-2	8.854	C0358743795	Bn-scaff_23098_1-p232984
10	C03-2	8.854	C0358971219	Bn-scaff_16148_1-p63709
10	C03-2	12	C0359450519	Bn-scaff_16755_1-p1339426
10	C03-2	12	C0359461984	Bn-scaff_16755_1-p1327949
10	C03-2	12	C0359490066	Bn-scaff_16755_1-p1290310
10	C03-2	12	C0359582841	Bn-scaff_16755_1-p1209753
10	C03-2	13.863	C0359591160	Bn-scaff_16755_1-p1201419
10	C03-2	13.863	C0359599719	Bn-scaff_16755_1-p1194069
10	C03-2	14.669	C0359606901	Bn-scaff_16755_1-p1184581
10	C03-2	16.368	C0360330544	Bn-scaff_16755_1-p223829
11	C06	0	C061072671	Bn-scaff_18549_1-p451733
11	C06	0.694	C06309133	Bn-scaff_16670_1-p167090
11	C06	5.095	C062866733	Bn-scaff_16553_1-p87747
11	C06	5.095	C062867884	Bn-scaff_16553_1-p88896
11	C06	7.596	C062875455	Bn-scaff_16984_1-p351553
11	C06	7.596	C062983467	Bn-scaff_16984_1-p245218
11	C06	7.596	C06r188410	Bn-scaff_16984_1-p312166
11	C06	7.596	C06r204533	Bn-scaff_16984_1-p324673
11	C06	9.459	C063160876	Bn-scaff_20866_1-p111789
11	C06	9.459	C063164449	Bn-scaff_20866_1-p108216
11	C06	9.459	C06r291203hetEx	Bn-scaff_16984_1-p22326
11	C06	12.353	C063496683	Bn-scaff_16485_1-p587862
11	C06	13.053	C063594237	Bn-scaff_16485_1-p682420
11	C06	13.765	C063674884	Bn-scaff_16485_1-p747170
11	C06	14.446	C0115388644PA	Bn-scaff_19569_1-p2814
11	C06	14.446	C063756085	Bn-scaff_27872_1-p48529
11	C06	14.446	C063756318	Bn-scaff_27872_1-p48296
11	C06	15.681	C064151995	Bn-scaff_18344_1-p89409
11	C06	15.681	C064195735	Bn-scaff_19646_1-p410
11	C06	20.143	C064228857PA	Bn-scaff_18344_1-p227005
11	C06	24.239	C064365323	Bn-scaff_18344_1-p341615
11	C06	29.068	C065003113	Bn-scaff_27421_1-p88712
11	C06	29.068	C065179168	Bn-scaff_20773_1-p538812
11	C06	30.535	C065870070	Bn-scaff_16647_1-p464272
11	C06	31.284	C065909549	Bn-scaff_16647_1-p431162
11	C06	32.059	Cnnr67272988	Bn-scaff_16647_1-p345810
11	C06	35.302	C06r515712	Bn-scaff_16647_1-p287095
11	C06	35.302	C06r575846	Bn-scaff_16647_1-p251198
11	C06	37.165	C065956410	Bn-scaff_16647_1-p169595
11	C06	37.779	C066188849	Bn-scaff_18936_1-p2054624
11	C06	37.779	C066200311	Bn-scaff_18936_1-p2043076
11	C06	37.779	C066221578	Bn-scaff_18936_1-p2026238
11	C06	38.51	C066303660	Bn-scaff_18936_1-p1957293
11	C06	39.945	C067267212	Bn-scaff_23199_1-p39784
11	C06	42.119	A0915745353het	Bn-A09-p19057312
11	C06	44.987	C0611594894	Bn-scaff_18002_1-p241610
11	C06	47.123	C0612445070	Bn-scaff_18439_1-p314029
11	C06	47.123	C0612458518	Bn-scaff_18439_1-p329200
11	C06	48.358	C0612826412	Bn-scaff_18439_1-p706567
11	C06	51.673	C0613524561	Bn-scaff_16510_1-p737455
11	C06	54.257	Cnnr40809009	Bn-scaff_28522_1-p27206
11	C06	54.882	C09r1187206	Bn-scaff_17867_1-p73100
11	C06	55.521	C09r1189999	Bn-scaff_17867_1-p70307
11	C06	71.575	C0621936594	Bn-scaff_15818_1-p2528591
11	C06	74.107	C0621008977	Bn-scaff_15746_1-p152007
11	C06	74.107	C0623278545	Bn-scaff_15746_1-p189320
11	C06	76.608	C0624587541	Bn-scaff_16064_1-p1076060
11	C06	76.608	C0624589881	Bn-scaff_16064_1-p1073720
11	C06	77.45	C0625255708	Bn-scaff_16064_1-p380874
11	C06	79.08	C0625271464	Bn-scaff_16064_1-p364967
11	C06	79.08	C0625304796	Bn-scaff_16064_1-p322157
11	C06	79.08	C0625446919	Bn-scaff_16064_1-p155340
11	C06	79.08	C06r2717930	Bn-scaff_16064_1-p233751
11	C06	84.213	C0625596671	Bn-scaff_16064_1-p26703
11	C06	84.213	C0625671215	Bn-scaff_16865_1-p114259
11	C06	89.95	C0627095038	Bn-scaff_15892_1-p1237907
11	C06	90.923	C0627032196	Bn-scaff_15892_1-p1170828
11	C06	92.49	C0628471888	Bn-scaff_16116_1-p605377
11	C06	92.49	C06r2952833	Bn-scaff_17436_1-p260772
11	C06	93.37	C0629172287	Bn-scaff_17436_1-p26325
11	C06	94.336	C0629401522	Bn-scaff_18125_1-p33315
11	C06	94.336	C0629489446	Bn-scaff_16547_1-p111855
11	C06	94.336	C0629525474	Bn-scaff_16547_1-p153857
11	C06	94.336	C0629530478	Bn-scaff_16547_1-p158886
11	C06	94.336	C0630013625	Bn-scaff_23821_1-p45612
11	C06	94.336	C0630109405	Bn-scaff_18807_1-p748005
11	C06	94.336	C0630243825	Bn-scaff_18807_1-p611600
11	C06	94.336	C0630304436	Bn-scaff_18807_1-p539841
11	C06	94.336	C0630781503	Bn-scaff_23957_1-p250533
11	C06	94.336	C0630819742	Bn-scaff_23957_1-p280738
11	C06	94.336	C0631278885	Bn-scaff_23957_1-p419108
11	C06	94.336	C0631348799	Bn-scaff_23957_1-p488858
11	C06	94.336	C0631536166	Bn-scaff_16874_1-p173312
11	C06	95.229	C0631695303	Bn-scaff_16874_1-p325632
11	C06	100.748	C0632297250PA	Bn-scaff_16397_1-p625792
11	C06	103.248	C0632296267	Bn-scaff_16397_1-p626774
11	C06	103.248	C0632296605	Bn-scaff_16397_1-p626437
11	C06	103.248	C0632407522	Bn-scaff_16397_1-p514936
11	C06	103.924	C0632556401	Bn-scaff_16397_1-p360292
11	C06	104.475	C0632807261	Bn-scaff_16397_1-p102356
11	C06	104.475	C0632873886	Bn-scaff_16397_1-p32614
11	C06	104.475	C0632950906	Bn-scaff_25466_1-p237292
11	C06	104.475	C0633064876	Bn-scaff_25466_1-p141048
11	C06	104.475	C0633209209	Bn-scaff_25466_1-p33838
11	C06	104.475	C0633221083	Bn-scaff_25466_1-p15362
11	C06	105.145	C0633520258	Bn-scaff_20294_1-p443494
11	C06	106.492	C0633642697	Bn-scaff_20294_1-p303417
11	C06	107.852	C06r3261257	Bn-scaff_20294_1-p236211
11	C06	109.218	C0633749057	Bn-scaff_20294_1-p177085
11	C06	110.515	C0634039384	Bn-scaff_17799_1-p2467176
11	C06	112.518	C0634110507	Bn-scaff_17799_1-p2391248
11	C06	112.518	C0634271977	Bn-scaff_17799_1-p2273825
11	C06	115.018	C0634331757	Bn-scaff_17799_1-p2216531
11	C06	115.018	C0634426218	Bn-scaff_17799_1-p2111711
11	C06	115.018	C0634498584	Bn-scaff_17799_1-p2065343
11	C06	118.818	C0634617964	Bn-scaff_17799_1-p1947398
11	C06	118.818	C0634936075	Bn-scaff_17799_1-p1629892
11	C06	118.818	Cnnr75691851	Bn-scaff_17799_1-p1658965
11	C06	120.681	C0635063865	Bn-scaff_17799_1-p1495234
11	C06	120.681	C0635069536	Bn-scaff_17799_1-p1489077
11	C06	122.041	C0635120848	Bn-scaff_17799_1-p1435332
11	C06	124.101	C0635234587	Bn-scaff_17799_1-p1331277
11	C06	125.461	C0635520329	Bn-scaff_17799_1-p1082380
11	C06	126.877	C0635706988	Bn-scaff_17799_1-p884874
11	C06	126.877	C0635732420	Bn-scaff_17799_1-p859838
11	C06	127.509	C0635750569	Bn-scaff_17799_1-p841812
12	A05	0	A05461184	Bn-Scaffold000403-p12455
12	A05	0	A05461428	Bn-Scaffold000403-p12697
12	A05	0	A05477324	Bn-A05-p363138
12	A05	3.458	A05809244	Bn-A05-p687790
12	A05	5.48	A051050739	Bn-A05-p917769
12	A05	9.201	A051426794	Bn-A05-p1311652
12	A05	10.535	C041591412	Bn-A05-p1196947
12	A05	12.608	A051376516	Bn-A05-p1260228
12	A05	12.608	A051395561	Bn-A05-p1279304
12	A05	14.548	A051464867	Bn-A05-p1347246
12	A05	34.444	A053280144PA	Bn-A05-p3251117
12	A05	34.444	A053301107	Bn-A05-p3278023
12	A05	34.444	A053303675	Bn-A05-p3280592
12	A05	34.444	A053346543	Bn-A05-p3320783
12	A05	34.444	A053372274	Bn-A05-p3361741
12	A05	35.679	A05r351690	Bn-A05-p3456661
12	A05	35.679	A05r353568	Bn-A05-p3454754
12	A05	35.679	Annr14191592	Bn-A05-p3482813
12	A05	35.679	Annr14215406	Bn-A05-p3467060
12	A05	40.141	A053670692PA	Bn-A05-p3754543
12	A05	40.141	A053736494	Bn-A05-p3846005
12	A05	40.141	A05r393188	Bn-scaff_15908_1-p498900
12	A05	41.375	A053821303	Bn-A05-p3953066
12	A05	41.375	A053834211	Bn-A05-p3966848
12	A05	42.61	A053895474	Bn-A05-p4036806
12	A05	42.61	A053929212	Bn-A05-p4068277
12	A05	42.61	A053951562PA	Bn-A05-p4085121
12	A05	42.61	A054000089PA	Bn-A05-p4121158
12	A05	42.61	A054066519	Bn-A05-p4197697
12	A05	43.223	A054207579	Bn-A05-p4333409
12	A05	69.999	A0516381142	Bn-A05-p18101769
12	A05	69.999	A0516389220	Bn-A05-p18109536
12	A05	69.999	A0516389220	Bn-A05-p18109527
12	A05	69.999	A0516423774	Bn-A05-p18137410
12	A05	70.613	A0516520462	Bn-A05-p18229790
12	A05	71.226	A0517048451	Bn-A05-p18793322
12	A05	71.226	A0517065821	Bn-A05-p18807426
12	A05	71.226	A0517086999	Bn-A05-p18828589
12	A05	73.727	A0517203715	Bn-A05-p18958083
12	A05	73.727	A0517234988	Bn-A05-p19001293
12	A05	75.59	A0517359503	Bn-A05-p19128595
12	A05	75.59	A0517484587	Bn-A05-p19238534
12	A05	75.59	C0536027650	Bn-scaff_16516_1-p57960
12	A05	83.99	A0520387699	Bn-A05-p22324761
12	A05	87.357	A0521207237	Bn-A05-p23044521
12	A05	87.357	C05r3699924	Bn-scaff_20219_1-p308326
12	A05	93.859	A0522381945	Bn-A02-p26854880
12	A05	93.859	A0522536444	Bn-Scaffold000191-p89779
12	A05	100.362	A0522850229	Bn-A05-p23873413
12	A05	100.362	A0522876397	Bn-A05-p23855991
13	C09	0	C093592310	Bn-scaff_17190_1-p9206
13	C09	0	C093600506PA	Bn-A09-p3233005
13	C09	4.769	C094040382	Bn-scaff_17190_1-p660881
13	C09	17.988	C096897184	Bn-scaff_17487_1-p615064
13	C09	20.842	A095747977het	Bn-A09-p7087772
13	C09	22.077	C097701632PA	Bn-scaff_20428_1-p256051
13	C09	25.843	C0910318942	Bn-scaff_28725_1-p72570
13	C09	27.291	C0912521386	Bn-scaff_18839_1-p1092979
13	C09	28.003	C0912959661	Bn-scaff_17869_1-p416319
13	C09	29.501	C0915916217	Bn-scaff_17888_1-p65372
13	C09	30.22	C0913551261	Bn-scaff_15847_1-p273947
13	C09	30.22	C0913904859	Bn-scaff_18100_1-p275630
13	C09	30.22	C0914757837	Bn-scaff_18100_1-p1283175
13	C09	30.22	C09r1274596	Bn-scaff_20202_1-p182480
13	C09	32.72	C0917078475	Bn-scaff_15650_1-p924603
13	C09	32.72	C09r1424633	Bn-scaff_20903_1-p453556
13	C09	32.72	C09r1452960	Bn-A09-p15852129
13	C09	35.221	C0917284601	Bn-scaff_15650_1-p750450
13	C09	35.221	C0917312703	Bn-scaff_15650_1-p714363
13	C09	35.221	C0917390433	Bn-scaff_15650_1-p624000
13	C09	35.221	C09r1580754	Bn-scaff_15650_1-p368565
13	C09	36.668	C0919297345	Bn-scaff_20354_1-p179456
13	C09	40.245	A105304433hetEx	Bn-A10-p5662796
13	C09	40.245	C0921120814	Bn-scaff_17339_1-p292992
13	C09	40.245	C0931596731	Bn-scaff_20619_1-p238617
13	C09	40.245	C0932317130	Bn-scaff_17367_1-p376798
13	C09	40.245	C0932542691	Bn-scaff_17367_1-p601905
13	C09	40.245	C0932622436	Bn-scaff_17367_1-p684032
13	C09	40.245	C09r2036279	Bn-scaff_17048_1-p294991
13	C09	40.245	Cnnr40973788	Bn-scaff_16793_1-p547539
13	C09	40.858	C0932633748	Bn-scaff_17367_1-p709565
13	C09	41.472	C0934317924	Bn-scaff_17919_1-p280830
13	C09	42.706	C0935650407	Bn-scaff_19483_1-p121870
13	C09	42.706	Cnnr30360753	Bn-scaff_16042_1-p101781
13	C09	42.706	Unnr2723535	Bn-scaff_19154_1-p172
13	C09	43.941	A10r1494912	Bn-scaff_16325_1-p177408
13	C09	43.941	C09r3373423	Bn-scaff_15743_1-p255740
13	C09	43.941	C09r3440463	Bn-scaff_23720_1-p13275
13	C09	43.941	C09r3614452	Bn-scaff_15743_1-p284685
13	C09	45.804	C0935821709	Bn-scaff_21276_1-p354893
13	C09	45.804	C0935877016	Bn-scaff_21276_1-p303670
13	C09	50.266	C0939684583	Bn-scaff_17799_1-p2932477
13	C09	50.266	C0939729816	Bn-scaff_17554_1-p28732
13	C09	53.418	C0940246213	Bn-scaff_17088_1-p455184
13	C09	55.288	C0940401292	Bn-scaff_19899_1-p719873
13	C09	55.288	C0940401436	Bn-scaff_19899_1-p719729
13	C09	55.288	C0940468028	Bn-scaff_19899_1-p657806
13	C09	59.603	C0941024639	Bn-scaff_19899_1-p86432
13	C09	60.975	C0941077867	Bn-scaff_19899_1-p34734
13	C09	60.975	C0941092195	Bn-scaff_19899_1-p16013
13	C09	60.975	C09r4091003	Bn-scaff_21311_1-p38653
13	C09	62.839	C0941275920	Bn-scaff_15576_1-p196618
13	C09	62.839	C0941404221	Bn-scaff_15576_1-p323551
13	C09	62.839	C0941500833	Bn-scaff_15576_1-p425585
13	C09	62.839	C0941890974	Bn-scaff_15576_1-p814965
13	C09	64.074	A1012865606	Bn-scaff_17028_1-p444352
13	C09	84.96	C0945865608	Bn-scaff_17109_2-p364002
13	C09	86.195	C0945861679PA	Bn-scaff_17109_2-p370345
13	C09	89.217	C0946289774	Bn-scaff_23066_1-p3540
13	C09	91.949	C0946558390	Bn-scaff_17750_1-p1923167
13	C09	93.718	C0946646099	Bn-scaff_17750_1-p1839429
13	C09	93.718	C0946663511	Bn-scaff_17750_1-p1810764
13	C09	93.718	C0946672343	Bn-scaff_17750_1-p1801981
13	C09	98.02	C0947330603	Bn-scaff_17750_1-p1167557
13	C09	99.662	C0947544571	Bn-scaff_17750_1-p932637
13	C09	101.267	C0947694436	Bn-scaff_17750_1-p779325
13	C09	101.267	C0947972456PA	Bn-scaff_17750_1-p436527
13	C09	101.432	C0947958585	Bn-scaff_17750_1-p448154
13	C09	101.879	C0947784850	Bn-scaff_17750_1-p636473
13	C09	102.493	C0947994444	Bn-scaff_17750_1-p413107
13	C09	105.638	C0948114920	Bn-scaff_17750_1-p274914
13	C09	106.873	Cnnr9378509	Bn-scaff_21636_1-p137260
13	C09	108.108	Cnnr2357198	Bn-scaff_21636_1-p497038
13	C09	108.108	Cnnr2597318	Bn-scaff_16693_1-p145372
13	C09	108.108	Cnnr2702978	Bn-scaff_16693_1-p58067
13	C09	109.984	A1017299401	Bn-A10-p17500897
14	A10	0	A1011547129	Bn-A10-p10133034
14	A10	0	A1011562735	Bn-A10-p10149557
14	A10	0	C0940236742	Bn-scaff_17088_1-p445721
14	A10	0.614	A1011729872	Bn-A10-p10361031
14	A10	1.227	A1011745250	Bn-A10-p10374644
14	A10	3.091	A1011938070	Bn-A10-p10562376
14	A10	3.704	A1011975797	Bn-A10-p10613361
14	A10	3.704	A1012017625	Bn-A10-p10651432
14	A10	3.704	A10r1868156	Bn-A10-p10703469
14	A10	3.704	C0941140179het	Bn-scaff_15576_1-p89263
14	A10	4.702	A1012115003	Bn-A10-p10755216
14	A10	6.806	A1012305811	Bn-A10-p10914713
14	A10	6.806	A1012342619	Bn-A10-p10954176
14	A10	8.67	A1012293821	Bn-A10-p10902810
14	A10	8.67	A1012610488	Bn-A10-p11311425
14	A10	9.905	A1012660896	Bn-A10-p11358033
14	A10	10.518	A1012804707	Bn-A08-p4936436
14	A10	10.518	A1012841553	Bn-A08-p4902282
14	A10	13.019	A1012908615	Bn-A10-p12863402
14	A10	13.019	A1012926685	Bn-A10-p12885978
14	A10	14.882	A1012986214	Bn-A10-p12938355
14	A10	14.882	A1013075112	Bn-A10-p13038966
14	A10	14.882	A1013142413	Bn-A10-p13104354
14	A10	14.882	C0943348439	Bn-scaff_16362_1-p815264
14	A10	15.496	A1013206793	Bn-A10-p13165001
14	A10	16.73	A1013203423	Bn-A10-p13162021
14	A10	16.73	A1013206893	Bn-A10-p13165101
14	A10	17.418	A1013247713	Bn-A10-p13218309
14	A10	21.138	A1013273400	Bn-A10-p13243690
14	A10	21.138	A1013337986	Bn-A10-p13299250
14	A10	21.138	A1013456791	Bn-A10-p13410287
14	A10	21.138	A1013494299	Bn-A10-p13447899
14	A10	24.284	A1013531436	Bn-A10-p13495547
14	A10	24.284	A1013553233	Bn-A10-p13498211
14	A10	24.978	A1013564961	Bn-A10-p13508970
14	A10	25.752	A10r1933551	Bn-A10-p13606837
14	A10	26.496	A1013700523	Bn-A10-p13659996
14	A10	28.081	A1013831831	Bn-A10-p13796417
14	A10	30.479	C0944559517het	Bn-scaff_22082_1-p296550
14	A10	33.018	A1013915852	Bn-A10-p13882091
14	A10	35.41	A1013956814	Bn-A10-p13965313
14	A10	36.203	A10r1972772	Bn-A10-p13941742
14	A10	37.858	A10r1963559	Bn-A10-p13932541
14	A10	38.564	A0327544109	Bn-A10-p13973954
14	A10	38.564	A1013964681	Bn-A10-p13973182
14	A10	39.799	A1013986317	Bn-A10-p13995725
14	A10	39.799	A1014095761	Bn-A10-p14097282
14	A10	41.034	A1014152138	Bn-A10-p14159136
14	A10	41.034	A1014309162	Bn-A10-p14365581
14	A10	41.034	A1014329379	Bn-A10-p14384277
14	A10	41.034	A10r2069149	Bn-A10-p14300320
14	A10	42.268	A1014347590	Bn-A10-p14402509
14	A10	42.268	A1014380059	Bn-A10-p14433226
14	A10	42.268	A1014409294	Bn-A10-p14472446
14	A10	44.132	A1014458160	Bn-A10-p14524788
14	A10	44.132	A1014458435	Bn-A10-p14525063
14	A10	45.154	A1014761871	Bn-A10-p14809234
14	A10	46.115	A1014762140	Bn-A10-p14809502
14	A10	50.43	A1014820935	Bn-A10-p14883536
14	A10	50.43	A1014856578	Bn-A10-p14919461
14	A10	50.43	A1014897319	Bn-A10-p14962307
14	A10	52.738	A1014967697	Bn-A10-p15022346
14	A10	54.381	A1015040511	Bn-A10-p15096523
14	A10	56.194	A1015262607PA	Bn-A10-p16326058
14	A10	57.799	A1015167085	Bn-A10-p16421672
14	A10	59.347	A1015346264	Bn-A10-p16237178
14	A10	60.146	A1015402638	Bn-A10-p16162575
14	A10	60.877	A1015535997	Bn-A10-p16030162
14	A10	61.663	A1015534062	Bn-A10-p16032125
14	A10	64.093	A1015561799PA	Bn-A10-p16005880
14	A10	65.566	A1015545533	Bn-A10-p16021831
14	A10	66.26	A10r2135473	Bn-A10-p15605556
14	A10	73.16	A1016493875	Bn-A10-p16703268
15	A06	0	A0616087	Bn-A06-p15048
15	A06	0.632	A0660019	Bn-A06-p73924
15	A06	1.246	A0685616	Bn-A06-p121547
15	A06	1.859	A06299826	Bn-A06-p337583
15	A06	2.473	A06834620	Bn-A06-p393328
15	A06	4.336	A061045812	Bn-A06-p825900
15	A06	4.336	A06787710	Bn-A06-p781674
15	A06	4.336	A06r13027	Bn-A06-p860631
15	A06	27.856	A062944875	Bn-A06-p3051928
15	A06	28.506	A06r208992	Bn-scaff_20901_1-p566912
15	A06	29.847	A063026147	Bn-A06-p3146720
15	A06	29.847	A063043132	Bn-A06-p3167411
15	A06	29.847	A063053138	Bn-A06-p3177472
15	A06	29.847	A06r165035	Bn-A06-p3114818
15	A06	31.711	A062730311	Bn-A06-p2823066
15	A06	31.711	A062855599	Bn-A06-p2958095
15	A06	34.857	A063060035	Bn-A06-p3184395
15	A06	34.857	A06r218888	Bn-A06-p3227752
15	A06	36.543	A063135793	Bn-A06-p3318611
15	A06	38.388	A063156905	Bn-A06-p3339435
15	A06	40.448	A063222645	Bn-A06-p3405779
15	A06	40.448	A063371304	Bn-A06-p3587032
15	A06	44.247	A063495951	Bn-A06-p3723340
15	A06	44.247	A063577817	Bn-A06-p3818484
15	A06	44.247	A063775795	Bn-A06-p3987067
15	A06	44.247	A063785973	Bn-A06-p3997307
15	A06	46.748	A064335822	Bn-A06-p4517457
15	A06	46.748	A06r301737	Bn-A06-p4428703
15	A06	46.748	A06r310914	Bn-A06-p4418231
15	A06	51.209	A064414909	Bn-A06-p4597746
15	A06	51.209	A06r444255	Bn-A06-p4703366
15	A06	51.209	C055446597	Bn-A06-p4729500
15	A06	54.18	A065007677	Bn-A06-p5535537
15	A06	55.159	C05r428280	Bn-A06-p5577934
15	A06	57.455	A065119717	Bn-A06-p5669960
15	A06	57.455	A065258210	Bn-A06-p5830298
15	A06	57.455	A065334805	Bn-A06-p5904190
15	A06	59.955	A065583362	Bn-A06-p6154470
15	A06	59.955	A065603282	Bn-A06-p6182046
15	A06	61.819	A065890452	Bn-A06-p6451055
15	A06	61.819	A065896857	Bn-A06-p6457529
15	A06	61.819	A066017553	Bn-A06-p6622319
15	A06	61.819	A06r512506	Bn-A06-p6356463
15	A06	64.615	A066410167	Bn-A06-p6955437
15	A06	67.463	A067266286	Bn-A06-p7624783
15	A06	67.463	A067278405	Bn-A06-p7636729
15	A06	67.463	A067306246	Bn-A06-p7670615
15	A06	67.463	C059079757	Bn-A06-p7726350
15	A06	68.698	A068046270	Bn-A06-p8527596
15	A06	69.311	A068303303	Bn-A06-p8809314
15	A06	69.311	A068305642	Bn-A06-p8811363
15	A06	76.513	A0616312688	Bn-A06-p14834424
15	A06	76.513	A0616498857	Bn-A06-p15037349
15	A06	77.748	A0616890805	Bn-A06-p15421020
15	A06	77.748	A0617083863	Bn-A06-p15581849
15	A06	77.748	A0617866196	Bn-A06-p16362555
15	A06	79.145	A0618151210	Bn-A06-p16657894
15	A06	79.92	A0618809439	Bn-A06-p17415359
15	A06	85.822	A0619542312	Bn-A06-p18141167
15	A06	86.534	A0619646994	Bn-A06-p18260387
15	A06	89.182	A0619777999	Bn-A06-p18402713
15	A06	89.182	A0619783636	Bn-A06-p18408257
15	A06	89.182	A0619800422	Bn-A06-p18430792
15	A06	89.182	A0619814864	Bn-A06-p18445250
15	A06	89.182	C0733133873het	Bn-scaff_17291_1-p249622
15	A06	91.683	A0619874471	Bn-A06-p18500625
15	A06	91.683	A0619965312	Bn-A06-p18600460
15	A06	91.683	C07r1965967	Bn-A06-p18502399
15	A06	94.183	A0619998593	Bn-A06-p18634396
15	A06	94.183	A0620071865	Bn-A06-p18718829
15	A06	94.97	A0620084110	Bn-A06-p18740524
15	A06	103.68	A0620396428	Bn-A06-p21281098
15	A06	104.504	A0620526760	Bn-A06-p21163993
15	A06	105.92	A0620555399	Bn-A06-p21126329
15	A06	105.92	A0620608046	Bn-A06-p21064129
15	A06	105.92	A0620611684	Bn-A06-p21060490
15	A06	105.92	A0620815503	Bn-A06-p21796008
15	A06	105.92	A0620843339	Bn-A06-p21826671
15	A06	105.92	Cnnr74769999	Bn-A06-p21041632
15	A06	109.066	A0620865944	Bn-A06-p21848747
15	A06	109.066	A0620869458	Bn-A06-p21852261
15	A06	111.972	A0620921104	Bn-A06-p21896359
15	A06	113.438	A0621026646	Bn-A06-p21992536
15	A06	113.438	A0621365691	Bn-A06-p22331680
15	A06	115.939	A0621526763	Bn-A06-p22503987
15	A06	115.939	A0621528844	Bn-A06-p22505810
15	A06	115.939	A0621577498	Bn-scaff_17740_1-p676503
15	A06	118.439	A0621597660	Bn-A06-p22555168
15	A06	118.439	A0621602441	Bn-A06-p22559895
15	A06	118.439	A0621620843	Bn-A06-p22577587
15	A06	118.439	A0621646995	Bn-A06-p22608192
15	A06	118.439	C07r1692806	Bn-A06-p22594488
15	A06	120.303	A0621931637	Bn-A06-p22882207
15	A06	120.303	A0621960156	Bn-A06-p22910339
15	A06	121.003	A0621972197	Bn-A06-p22922325
15	A06	125.371	A0622661352	Bn-A06-p23677200
15	A06	125.371	A0622682822	Bn-A06-p23697182
15	A06	125.371	C0728232031	Bn-A06-p23665384
15	A06	126.102	A0622698370	Bn-A06-p23710506
15	A06	127.613	A0622856805	Bn-A06-p23865356
15	A06	129.711	A0623040319	Bn-A06-p24041870
15	A06	129.711	A0623045876	Bn-A06-p24045825
15	A06	129.711	A0623046539	Bn-A06-p24046488
15	A06	130.51	A0623095245	Bn-A06-p24099288
15	A06	132.184	A0623135452	Bn-A06-p24145208
15	A06	132.184	A0623146468	Bn-A06-p24156988
15	A06	134.048	A0623213062	Bn-A06-p24222064
15	A06	134.048	Annr38984779	Bn-A06-p24178982
15	A06	135.911	A0623296286	Bn-A06-p24297216
15	A06	138.412	A0623335138	Bn-A06-p24401543
15	A06	139.646	A0623440068	Bn-A06-p24496051
15	A06	139.646	A0623444303	Bn-A06-p24501315
15	A06	140.881	A0623495918	Bn-A06-p24544753
15	A06	140.881	A0623504975	Bn-A06-p24557193
15	A06	140.881	A06r1993455	Bn-A06-p24602719
15	A06	154.957	A0623837537	Bn-A06-p25471463
16	C07	0	C072201425	Bn-scaff_15762_1-p717223
16	C07	2.622	C079960936	Bn-scaff_17461_1-p1193733
16	C07	8.848	C0715147528	Bn-scaff_17326_1-p536514
16	C07	12.647	C0715836139	Bn-scaff_17942_1-p64218
16	C07	14.879	C0718464106	Bn-scaff_16450_1-p28287
16	C07	14.879	C0718476958	Bn-scaff_16450_1-p15270
16	C07	18.679	C0720741654	Bn-scaff_18501_1-p426392
16	C07	18.679	C0720835018	Bn-scaff_18501_1-p530677
16	C07	19.913	C0721411579	Bn-scaff_18501_1-p665995
16	C07	19.913	C0721456505	Bn-scaff_18501_1-p703155
16	C07	19.913	C0721670987	Bn-scaff_18501_1-p995878
16	C07	19.913	C0722250254	Bn-scaff_18202_1-p1568783
16	C07	38.982	C0726708197	Bn-scaff_15754_1-p245697
16	C07	38.982	C0726904368	Bn-scaff_15754_1-p477663
16	C07	42.349	C0727102106	Bn-scaff_15754_1-p651840
16	C07	43.997	C0727139436	Bn-scaff_15754_1-p688470
16	C07	43.997	C07r1367646	Bn-scaff_15754_1-p691665
16	C07	43.997	C07r1368910	Bn-scaff_15754_1-p692916
16	C07	45.533	C0727822355	Bn-scaff_15754_1-p1416542
16	C07	47.899	C0728513250	Bn-scaff_16130_1-p810976
16	C07	50.87	C0729802848	Bn-scaff_16130_1-p2248228
16	C07	50.87	C0729807724	Bn-scaff_16130_1-p2251656
16	C07	51.483	C0729858188	Bn-scaff_16130_1-p2305762
16	C07	52.097	C0730371779	Bn-scaff_17740_1-p834125
16	C07	52.097	C0730374909	Bn-scaff_17740_1-p830996
16	C07	54.617	C0730600885	Bn-scaff_17740_1-p555478
16	C07	55.23	C0730732407	Bn-scaff_16514_1-p56208
16	C07	56.465	C0731459743	Bn-scaff_17972_1-p148284
16	C07	59.63	Annr35495818	Bn-scaff_18520_1-p252353
16	C07	59.63	C0732140273	Bn-scaff_18520_1-p280760
16	C07	61.493	C0731790301	Bn-scaff_21711_1-p27299
16	C07	61.493	C0731801361	Bn-scaff_21711_1-p18343
16	C07	61.493	C0731971519	Bn-scaff_18520_1-p117612
16	C07	61.493	C0732032996	Bn-scaff_18520_1-p177168
16	C07	64.639	C07r1868143	Bn-scaff_17291_1-p838952
16	C07	64.639	C07r1893260	Bn-scaff_17291_1-p815082
16	C07	65.389	C0732644201	Bn-scaff_18520_1-p817342
16	C07	66.138	C0732909460	Bn-scaff_17291_1-p614212
16	C07	67.648	C07r1966302	Bn-scaff_17291_1-p333551
16	C07	72.19	C0733515068	Bn-scaff_15705_1-p108561
16	C07	72.19	C07r2085662	Bn-scaff_15705_1-p394867
16	C07	72.19	C07r2097149	Bn-scaff_15705_1-p383403
16	C07	73.213	C07r2055515	Bn-scaff_15705_1-p432224
16	C07	75.292	C0733890093	Bn-scaff_15705_1-p480964
16	C07	75.292	C0733957781	Bn-scaff_15705_1-p560641
16	C07	75.292	C0733958288	Bn-scaff_15705_1-p561162
16	C07	79.091	C0225920134het	Bn-scaff_22451_2-p438771
16	C07	79.091	C0734691443	Bn-scaff_15705_1-p1351365
16	C07	79.884	C0734553635	Bn-scaff_15705_1-p1214955
16	C07	81.564	C0734730730	Bn-scaff_15705_1-p1433369
16	C07	81.564	C0735058423	Bn-scaff_15705_1-p1791890
16	C07	81.564	C0735083400	Bn-scaff_15705_1-p1812021
16	C07	81.846	C0734730460	Bn-scaff_15705_1-p1433099
16	C07	82.041	C0735089586	Bn-scaff_15705_1-p1818177
16	C07	82.304	C0734719299	Bn-scaff_15705_1-p1415123
16	C07	83.221	C0734708058	Bn-scaff_15705_1-p1403883
16	C07	87.218	C0735449176	Bn-scaff_15705_1-p2504173
16	C07	87.218	C0735449495	Bn-scaff_15705_1-p2504492
16	C07	88.691	C0735531363	Bn-scaff_15705_1-p2590289
16	C07	89.403	C0735902738	Bn-scaff_15705_3-p131881
16	C07	90.128	C0736219357	Bn-scaff_15705_3-p436841
16	C07	93.645	C07r2410795	Bn-scaff_16069_1-p557815
16	C07	97.94	C0737716294	Bn-scaff_16069_1-p1268741
16	C07	97.94	C0737717489	Bn-scaff_16069_1-p1269936
16	C07	97.94	Cnnr67599742	Bn-scaff_16069_1-p1483568
16	C07	101.086	C0738575465	Bn-scaff_16069_1-p2205590
16	C07	101.086	C0738660636	Bn-scaff_16069_1-p2288017
16	C07	101.086	C0738666790	Bn-scaff_16069_1-p2295954
16	C07	104.505	C0738789453	Bn-scaff_16069_1-p2408540
16	C07	106.116	C0739015114	Bn-scaff_16069_1-p2574446
16	C07	106.116	C0739445742	Bn-scaff_16069_1-p2974287
16	C07	108.617	C0739543959	Bn-scaff_16069_1-p3117793
16	C07	108.617	C0739560540	Bn-scaff_16069_1-p3138539
16	C07	111.117	C0739838780	Bn-scaff_16069_1-p3417121
16	C07	111.117	C0739898096	Bn-scaff_16069_1-p3479340
16	C07	111.117	Cnnr69445501	Bn-scaff_16069_1-p3456338
16	C07	114.263	C0740009998	Bn-scaff_16069_1-p3596469
16	C07	114.263	C0740025580	Bn-scaff_16069_1-p3611263
16	C07	121.465	C0740779387	Bn-scaff_16069_1-p4510578
16	C07	121.465	C0740921098	Bn-scaff_16069_1-p4530987
16	C07	121.465	C0740931436	Bn-scaff_16069_1-p4546846
16	C07	122.718	C0740950892	Bn-scaff_16069_1-p4567688
16	C07	125.199	C07r2576888	Bn-scaff_16069_1-p4666209
16	C07	125.199	C07r2581314	Bn-scaff_16069_1-p4670392
16	C07	125.199	C07r2581696	Bn-scaff_16069_1-p4670777
16	C07	127.7	C0741147198	Bn-scaff_16069_1-p4805351
16	C07	127.7	C07r2649043	Bn-scaff_16069_1-p4854537
16	C07	127.7	Cnnr57877249	Bn-scaff_16069_1-p4814083
16	C07	128.66	C0741318741	Bn-scaff_16110_1-p3591152
16	C07	130.594	C0741563450	Bn-scaff_16110_1-p3368578
16	C07	132.035	C0741679569	Bn-scaff_16110_1-p3199239
16	C07	132.035	C0741680057	Bn-scaff_16110_1-p3198751
16	C07	132.035	C0741680846	Bn-scaff_16110_1-p3197962
16	C07	132.035	C0741705111	Bn-scaff_16110_1-p3168236
16	C07	134.222	C0741787222	Bn-scaff_16110_1-p3092217
16	C07	136.397	C0742071830	Bn-scaff_16110_1-p2793943
16	C07	136.397	C0742315532	Bn-scaff_16110_1-p2580362
16	C07	136.397	C0742319230	Bn-scaff_16110_1-p2576509
16	C07	137.029	C0742489660	Bn-scaff_16110_1-p2412201
17	A04	0	A04200564	Bn-A04-p267294
17	A04	3.276	A04839926	Bn-A04-p1091727
17	A04	4.554	A041338227	Bn-A04-p1585447
17	A04	4.554	A041342543	Bn-A04-p1590169
17	A04	4.554	A04r150576	Bn-A04-p1680673
17	A04	11.057	A021977941	Bn-A04-p2847914
17	A04	11.057	A042534936	Bn-A04-p2845855
17	A04	13.538	A042858685	Bn-A04-p3182956
17	A04	14.791	A043016839	Bn-A04-p3351150
17	A04	14.791	A04r263828	Bn-A04-p3267803
17	A04	14.791	A04r268732	Bn-A04-p3263085
17	A04	14.791	A04r269379	Bn-A04-p3262432
17	A04	17.292	A043253401	Bn-A04-p3583216
17	A04	17.292	A043271347	Bn-A04-p3602299
17	A04	17.292	A043297129	Bn-A04-p3628682
17	A04	21.091	A03r1969649het	Bn-A03-p27179255
17	A04	21.705	C0227502652het	Bn-scaff_23401_1-p188311
17	A04	22.939	A045687201	Bn-A04-p5398352
17	A04	22.939	A046810896	Bn-Scaffold000104-p33765
17	A04	22.939	Annr19806872	Bn-Scaffold000104-p167338
17	A04	23.906	A047743922	Bn-A04-p6533593
17	A04	24.786	C0428186145PA	Bn-A05-p20676409
17	A04	25.307	A049129999	Bn-A04-p7808804
17	A04	26.013	A048943515	Bn-A04-p7598934
17	A04	26.013	A04r390754hetEx	Bn-Scaffold005956-p293
17	A04	28.041	A0410211913	Bn-A04-p9119142
17	A04	28.408	A049947883	Bn-A04-p8834259
17	A04	28.72	A04r490263	Bn-A04-p8761898
17	A04	29.081	A04r462315	Bn-A04-p8790105
17	A04	29.393	A0410212638	Bn-A04-p9119867
17	A04	32.884	A0411745881	Bn-A04-p10600455
17	A04	32.884	A0411766578PA	Bn-A04-p10628643
17	A04	32.884	A0411766912	Bn-A04-p10628977
17	A04	32.884	A0716691607	Bn-A04-p10494765
17	A04	33.498	A0411830026	Bn-A04-p10680523
17	A04	33.498	A0412028144	Bn-A04-p10867512
17	A04	34.733	A0412041691	Bn-A04-p10881502
17	A04	34.733	A0412074005PA	Bn-A04-p10912425
17	A04	34.733	A0412076899	Bn-scaff_15852_1-p234569
17	A04	36.325	A0412213828	Bn-A04-p11017537
17	A04	39.672	A0412343654	Bn-A04-p11191754
17	A04	40.36	A0412349788	Bn-A04-p11197707
17	A04	40.36	A04r633544	Bn-A04-p11247206
17	A04	41.594	A0412471834	Bn-A04-p11420466
17	A04	41.594	A0412479834	Bn-A04-p11425304
17	A04	42.208	A0412519684	Bn-A04-p11465588
17	A04	42.208	A0412691145	Bn-A04-p11633439
17	A04	42.821	Annr47972381	Bn-A04-p11693521
17	A04	44.056	A0412780295	Bn-A04-p11765380
17	A04	44.056	A0412792684	Bn-A04-p11791366
17	A04	45.92	A0412923275	Bn-A04-p11957518
17	A04	45.92	A0412970481	Bn-A04-p12010066
17	A04	45.92	A0413028972	Bn-A04-p12051277
17	A04	45.92	A0413103219	Bn-A04-p12112148
17	A04	45.92	Annr15686911PA	Bn-A04-p11900571
17	A04	45.92	Annr15702546	Bn-A04-p11923511
17	A04	47.154	A0413137660	Bn-A04-p12151317
17	A04	47.154	A0413198155	Bn-A04-p12210199
17	A04	47.154	A0413237879	Bn-A04-p12251256
17	A04	47.154	A0413245368	Bn-A04-p12256636
17	A04	50.954	A0413402558PA	Bn-A04-p12677961
17	A04	53.454	A0413326977	Bn-A04-p12344157
17	A04	53.454	A0413577906PA	Bn-A04-p12891881
17	A04	54.632	A0413648408	Bn-A04-p12959668
17	A04	55.923	A0413880754	Bn-A04-p13122589
17	A04	55.923	A0413894819	Bn-A04-p13129093
17	A04	56.537	A0413877734	Bn-A04-p13119516
17	A04	56.867	A0413850812	Bn-A04-p13091624
17	A04	57.148	A0413761679	Bn-A04-p13068545
17	A04	58.383	A04r859817	Bn-A04-p13245778
17	A04	58.383	C0441504291	Bn-A04-p13241959
17	A04	60.247	A0414148774	Bn-A09-p30016810
17	A04	60.247	A0414160938	Bn-A04-p13497608
17	A04	61.481	A0414254894	Bn-A04-p13583325
17	A04	62.095	A0414381083	Bn-A04-p13738279
17	A04	62.095	A0414401988PA	Bn-A04-p13761897
17	A04	65.907	A0414687908	Bn-A04-p14156506
17	A04	67.758	A0414853313	Bn-A04-p14380140
17	A04	67.758	A0414873132	Bn-A04-p14397957
17	A04	67.758	A0414881039	Bn-A04-p14410667
17	A04	67.758	A0415005731	Bn-A04-p14565138
17	A04	67.758	A04r1057790	Bn-A04-p14360799
17	A04	67.758	A04r1061144	Bn-A04-p14357445
17	A04	67.758	C0443620841	Bn-A04-p14630533
17	A04	68.993	A0415132373	Bn-A04-p14661285
17	A04	68.993	A0415141564	Bn-A04-p14670237
17	A04	68.993	A0415257698	Bn-A04-p14807150
17	A04	69.606	Cnnr57283641	Bn-scaff_15585_1-p127973
17	A04	70.22	A0415333203	Bn-A04-p14877869
17	A04	71.454	A0415368678	Bn-A04-p14922562
17	A04	71.454	A0415442136	Bn-Scaffold001532-p334
17	A04	73.955	A0415753637	Bn-A04-p15296217
17	A04	74.568	A0415791897	Bn-A04-p15399118
17	A04	74.568	A0415808130	Bn-A04-p15409836
17	A04	76.432	A0415938732	Bn-A04-p15514869
17	A04	76.432	A0416069880	Bn-A04-p15631388
17	A04	76.432	Annr7363725het	Bn-A04-p15713429
17	A04	80.31	A0416092513	Bn-A04-p15895510
17	A04	81.991	A0416318675	Bn-A04-p16123695
17	A04	83.419	A0416368214	Bn-A04-p16166839
17	A04	87.127	A0416484408	Bn-A04-p16303678
17	A04	87.127	A0416580390	Bn-A04-p16403131
17	A04	87.127	A04r1139830	Bn-A04-p16233024
17	A04	87.127	A04r1204398	Bn-A04-p16276464
17	A04	87.127	A0815762659	Bn-A09-p32165581
17	A04	88.99	A0416619242	Bn-A04-p16445675
17	A04	88.99	A0416625563	Bn-A04-p16451992
17	A04	88.99	C0445498974	Bn-A04-p16584084
17	A04	91.491	A0416765402	Bn-A04-p16608584
17	A04	91.491	C0445535992	Bn-A04-p16627363
17	A04	92.24	A0416843246	Bn-A04-p16663552
17	A04	97.903	A0417424310	Bn-A04-p17300068
17	A04	97.903	A0417512833	Bn-A04-p17416243
17	A04	97.903	A0417534681	Bn-A04-p17439839
17	A04	97.903	A0417648688	Bn-A04-p17541623
17	A04	97.903	A0417689690	Bn-A04-p17577700
17	A04	97.903	A0417726222	Bn-A04-p17615088
17	A04	97.903	Annr41786880	Bn-A04-p17391802
17	A04	98.907	A0417741611	Bn-A04-p17632009
17	A04	99.923	A0417801901	Bn-A04-p17692138
17	A04	100.983	A0417808940	Bn-A04-p17698780
17	A04	100.983	A0417822235	Bn-A04-p17712184
17	A04	101.739	A0417847919	Bn-A04-p17738097
17	A04	103.4	A0417877587	Bn-A04-p17768404
17	A04	104.212	A0417865768	Bn-A04-p17756059
17	A04	105.609	A0417869910	Bn-A04-p17760280
17	A04	106.551	A0417966721	Bn-A04-p17858149
17	A04	106.551	A0418079803	Bn-A04-p18003170
17	A04	106.551	A0418214890	Bn-A04-p18129552
17	A04	107.53	A0418424204	Bn-A04-p18354325
17	A04	108.397	A0418546546	Bn-A04-p18457550
17	A04	108.397	A0418693930	Bn-A04-p18562244
17	A04	108.397	A0418709025	Bn-A04-p18577466
17	A04	110.93	A04r1387330	Bn-A01-p25183707
18	C04	0	A049886529hetEx	Bn-A04-p8575908
18	C04	0	C0435345681	Bn-scaff_15712_6-p764065
18	C04	0	C0435642324	Bn-scaff_19208_1-p94498
18	C04	0	C0436135171	Bn-scaff_16694_1-p296501
18	C04	0	Unnr299960	Bn-scaff_17525_1-p117065
18	C04	1.674	C0435248108	Bn-scaff_19208_1-p442021
18	C04	3.109	C0435192832	Bn-scaff_19208_1-p490449
18	C04	3.109	C0435193203	Bn-scaff_19208_1-p490078
18	C04	5.61	C0436466958	Bn-scaff_19043_1-p97247
18	C04	5.61	Cnnr12478165	Bn-scaff_25960_1-p104455
18	C04	5.61	Cnnr61217726	Bn-scaff_19043_1-p247909
18	C04	8.755	C0436548890	Bn-scaff_19043_1-p18178
18	C04	8.755	C0436587429	Bn-scaff_23472_1-p11655
18	C04	10.619	C0436707713	Bn-scaff_15798_1-p93801
18	C04	10.619	C0436734821	Bn-scaff_15798_1-p118016
18	C04	10.619	C0436921212	Bn-scaff_15798_1-p281745
18	C04	10.619	C0437457418	Bn-scaff_15798_1-p759962
18	C04	10.619	C0437510581	Bn-scaff_15798_1-p816275
18	C04	10.619	C0437964410	Bn-scaff_15852_1-p259120
18	C04	10.619	C0437964806	Bn-scaff_15852_1-p263989
18	C04	10.619	C04r4002564	Bn-scaff_15798_1-p1033382
18	C04	10.619	Cnnr79270376	Bn-scaff_17482_1-p6769
18	C04	15.752	C036353439hetEx	Bn-scaff_16700_1-p47251
18	C04	15.752	C0437802580	Bn-scaff_15852_1-p103172
18	C04	15.752	C0438604045	Bn-scaff_16700_1-p75339
18	C04	15.752	C0438604230	Bn-scaff_16700_1-p75524
18	C04	17.093	C0439386138	Bn-scaff_21956_1-p232134
18	C04	50.284	C0446357434	Bn-scaff_20270_1-p210772
18	C04	54.169	C0446840607	Bn-scaff_20270_1-p715501
18	C04	54.169	C0446843722	Bn-scaff_20270_1-p718592
18	C04	58.63	C0446951053	Bn-A04-p17766173
18	C04	58.63	C0446951935	Bn-scaff_20270_1-p849122
18	C04	58.63	C0446986106	Bn-scaff_20270_1-p881395
18	C04	67.261	C0447289490	Bn-scaff_18903_1-p127936
18	C04	67.261	C0447299481	Bn-scaff_18903_1-p137109
18	C04	67.261	C0447312205	Bn-scaff_18903_1-p158777
18	C04	69.162	C0447557846	Bn-scaff_18903_1-p404304
18	C04	69.708	C0447585206	Bn-scaff_18903_1-p432481
18	C04	69.971	C0447642498	Bn-scaff_18903_1-p489532
18	C04	72.26	C0447735837	Bn-scaff_18903_1-p568442
18	C04	73.752	C0447881458	Bn-scaff_18903_1-p669840
18	C04	75.325	C0447901959	Bn-scaff_18903_1-p690920
18	C04	75.325	C04r4413526	Bn-scaff_18903_1-p757633
18	C04	76.56	C0448114429	Bn-scaff_18903_1-p893924
18	C04	76.56	C0448117872	Bn-scaff_18903_1-p897366
18	C04	80.762	C0448252249	Bn-scaff_18903_1-p995626
18	C04	82.873	Annr31594116	Bn-scaff_27676_1-p110403
18	C04	82.873	C0448341666	Bn-scaff_27676_1-p62035
18	C04	82.873	C0448892704	Bn-scaff_27676_1-p142772
18	C04	86.019	A0419014692	Bn-A04-p18962378
18	C04	86.019	C0448812853	Bn-scaff_27676_1-p223690
18	C04	86.651	C0448436096	Bn-scaff_16865_1-p164431
19	A03	0	A03342806PA	Bn-A03-p373153
19	A03	1.883	A03171742	Bn-A03-p166292
19	A03	1.883	A03r11843	Bn-A03-p312762
19	A03	1.883	A03r71364	Bn-A03-p196636
19	A03	1.883	A03r73092	Bn-A03-p198822
19	A03	2.496	A03553192	Bn-A03-p630979
19	A03	3.11	A03573320	Bn-A03-p708787
19	A03	3.11	A03625846PA	Bn-A03-p757592
19	A03	3.11	A03634572	Bn-A03-p766322
19	A03	11.617	A03r249013	Bn-A03-p1218291
19	A03	25.645	A032687894	Bn-A03-p3116829
19	A03	26.265	A032665942	Bn-A03-p3099901
19	A03	29.697	A033256206	Bn-A03-p3698620
19	A03	30.521	A033436843	Bn-A03-p3877500
19	A03	31.357	A033407003	Bn-A03-p3851195
19	A03	31.357	A033414261	Bn-A03-p3857752
19	A03	32.848	A033744069	Bn-A03-p4205159
19	A03	37.517	A034254734	Bn-A03-p4769653
19	A03	38.304	A034312981	Bn-A03-p4827846
19	A03	38.304	A034472290	Bn-A03-p5039235
19	A03	38.304	A034478595	Bn-A03-p5045095
19	A03	38.304	A034554618	Bn-A03-p5131371
19	A03	38.304	A034618373	Bn-scaff_22195_1-p312906
19	A03	38.304	A034660636	Bn-A03-p5230726
19	A03	42.765	A035171019	Bn-A03-p5741875
19	A03	42.765	A035182609	Bn-A03-p5749121
19	A03	42.765	A035183151	Bn-A03-p5749663
19	A03	42.765	A035370405	Bn-A03-p5956934
19	A03	42.765	A035386822	Bn-A03-p16800145
19	A03	44.953	A035681359	Bn-A03-p6332797
19	A03	47.038	A035813279	Bn-A03-p6522454
19	A03	47.738	A035727023	Bn-A03-p6404903
19	A03	47.738	C037566650	Bn-scaff_18322_1-p1516256
19	A03	56.908	Annr31982976	Bn-A03-p7582235
19	A03	57.682	A036942893	Bn-A03-p7641673
19	A03	57.682	A037063566	Bn-A03-p7773812
19	A03	57.682	A03r687247	Bn-A03-p7597598
19	A03	58.512	A036998307	Bn-A03-p7738300
19	A03	59.466	A036930045	Bn-A03-p7628905
19	A03	60.265	A037108589	Bn-A03-p7818081
19	A03	61.077	A037321711	Bn-A03-p8032849
19	A03	61.481	A037273645	Bn-A03-p7988667
19	A03	61.983	A037708793	Bn-A03-p8395621
19	A03	61.983	A037785121	Bn-A03-p8480669
19	A03	65.129	A037944919	Bn-A03-p8654614
19	A03	65.978	A038127205	Bn-A03-p8822734
19	A03	67.848	A038317653	Bn-A03-p9020291
19	A03	70.47	A039795429	Bn-A03-p10641836
19	A03	71.344	A039206397hetEx	Bn-A03-p10011955
19	A03	72.703	A0310465750	Bn-A03-p11356180
19	A03	73.366	A0310705960	Bn-A03-p11583086
19	A03	79.966	A0312071687	Bn-A03-p12941404
19	A03	80.666	A0312160059	Bn-A03-p13032092
19	A03	81.311	A0312311417	Bn-A03-p13169346
19	A03	81.949	C0318243540	Bn-scaff_19111_1-p363367
19	A03	82.581	A0312656534	Bn-A03-p13514947
19	A03	96.851	A0314976419PA	Bn-A03-p15892296
19	A03	97.317	A0314911924	Bn-A03-p15828397
19	A03	97.592	A0314906392	Bn-A03-p15827113
19	A03	99.14	C0322014428	Bn-A03-p15954297
19	A03	100.707	A0315053001	Bn-A03-p15973005
19	A03	103.054	A0315158606	Bn-A03-p16070543
19	A03	103.054	A0315180531	Bn-A03-p16081434
19	A03	105.554	A0315217517	Bn-A03-p16123758
19	A03	105.554	A0315219771	Bn-A03-p16126013
19	A03	108.7	A0315274207	Bn-A03-p16185537
19	A03	108.7	A0315412046	Bn-A03-p16284595
19	A03	109.91	A0315429784	Bn-A03-p16303181
19	A03	111.169	A0315506566	Bn-A03-p16378233
19	A03	111.169	A0315721886	Bn-A03-p16607714
19	A03	111.169	A0315725556	Bn-A03-p16611349
19	A03	111.169	A0315873548	Bn-A03-p16742011
19	A03	113.147	A0316074819	Bn-A03-p16901041
19	A03	114.897	A0316191170	Bn-A03-p17038965
19	A03	114.897	A0316208595	Bn-A03-p17056395
19	A03	114.897	A03r1161837	Bn-A03-p16969084
19	A03	114.897	A03r1175601	Bn-A03-p16955732
19	A03	163.26	A03r1733969	Bn-A03-p24048132
19	A03	165.2	A0322816401	Bn-A03-p24255868
19	A03	165.93	A0322900381	Bn-A03-p24363260
19	A03	169.037	A0323207372	Bn-A03-p24753667
19	A03	169.037	A0323207534	Bn-A03-p24753829
19	A03	171.544	A0323359086	Bn-scaff_16022_1-p35664
19	A03	172.773	A0323385545	Bn-A03-p24971161
19	A03	172.773	A0323385744	Bn-A03-p24971360
19	A03	172.773	A0323695451	Bn-A03-p25337594
19	A03	174.934	A0324129001	Bn-A03-p25734907
19	A03	175.412	A0324103509	Bn-A03-p25718716
19	A03	175.872	A0324095954PA	Bn-A03-p25715049
19	A03	178.372	A0324217896	Bn-A03-p25843937
19	A03	178.372	A0324430059	Bn-A03-p26081548
19	A03	179.607	A0324663762PA	Bn-A03-p26275615
19	A03	179.607	A0324676376	Bn-A03-p26284882
19	A03	181.591	A0324704911	Bn-A03-p26311193
19	A03	183.334	A0324825262	Bn-A03-p26433672
19	A03	183.334	A0324876620	Bn-A03-p26478842
19	A03	183.334	A0324934987	Bn-A03-p26571083
19	A03	185.56	A0325176863	Bn-A03-p26764606
19	A03	187.696	A0326598226	Bn-A03-p28127216
19	A03	187.696	A0326613018	Bn-A03-p28155412
19	A03	187.696	A03r2112559	Bn-A03-p27101177
19	A03	190.842	A0326497854	Bn-A03-p28036367
19	A03	190.842	A0326501977	Bn-A03-p28039749
19	A03	191.89	A0326915891	Bn-A03-p28464995
19	A03	192.974	A0326848009	Bn-A03-p28389539
19	A03	194.334	A0327013304	Bn-A03-p28551626
19	A03	195.732	A0328898756	Bn-A03-p31049094
19	A03	196.395	A03r4937792	Bn-scaff_15911_1-p539489
19	A03	196.395	A03r4980305	Bn-Scaffold000096-p510662
19	A03	196.395	A03r5054058	Bn-Scaffold000096-p598820
19	A03	197.629	A0327697052	Bn-A03-p29656801
19	A03	197.629	A0328696813	Bn-A03-p30897153
19	A03	197.629	A0328971163	Bn-A03-p31076742
19	A03	197.629	A0328987753PA	Bn-A03-p31091148
19	A03	198.683	A0326262031	Bn-A03-p29118954
19	A03	199.259	A0327485518PA	Bn-A03-p29068059
19	A03	199.473	A0327462883	Bn-A03-p29050002
19	A03	199.473	Annr34425136PA	Bn-A03-p29097772
19	A03	200.72	A0327461837	Bn-A03-p29046284
19	A03	201.943	C0742935865hetEx	Bn-scaff_16110_1-p1948461
19	A03	203.888	A0327060882	Bn-A03-p28590746
19	A03	205.67	A0327485657PA	Bn-A03-p29068198
19	A03	211.483	A0327478171PA	Bn-A03-p29065314
20	A02	0	A028616153	Bn-A02-p11906704
20	A02	0	A028674144	Bn-A02-p11960741
20	A02	0	A028733655	Bn-A02-p12028821
20	A02	0	A028825512	Bn-A02-p12107746
20	A02	2.5	A029566657	Bn-A02-p12815817
20	A02	3.114	A029630993	Bn-A03-p31160337
20	A02	3.114	A029785309	Bn-A02-p13123802
20	A02	50.163	A0222605515	Bn-scaff_17623_1-p648231
20	A02	53.347	A0223021164	Bn-A02-p24928311
20	A02	53.347	A0223067298	Bn-A02-p24971607
20	A02	54.99	A0223261878	Bn-A02-p25181474
20	A02	55.82	A0223281113	Bn-A02-p25201372
20	A02	55.82	C0244068754	Bn-A02-p25206495
20	A02	57.684	A0223508290	Bn-A02-p25479893
20	A02	57.684	A02r1555474	Bn-A02-p25445157
20	A02	58.489	C0244366386het	Bn-scaff_17177_1-p836037
20	A02	60.791	Annr6821952	Bn-A02-p25845339
20	A02	60.791	C0244883995	Bn-A02-p25857471
20	A02	63.794	A0224065091	Bn-A02-p26345558
20	A02	64.55	C0245060740	Bn-A02-p26412693
20	A02	67.108	A0224567493	Bn-A02-p27245861
21	C05	0	C051042687	Bn-scaff_16414_1-p917631
21	C05	0	C051070282	Bn-scaff_16414_1-p884592
21	C05	2.539	C051169559	Bn-scaff_16414_1-p777277
21	C05	3.736	C051195396	Bn-scaff_16414_1-p740570
21	C05	3.736	C051223109	Bn-scaff_16414_1-p718532
21	C05	6.882	C051354977	Bn-scaff_16414_1-p541587
21	C05	6.882	C051356559	Bn-scaff_16414_1-p540384
21	C05	9.627	C051804801	Bn-scaff_20901_1-p2203820
21	C05	10.625	C051936812PA	Bn-scaff_20901_1-p2066741
21	C05	11.294	C051961805	Bn-scaff_20901_1-p2040223
21	C05	16.366	C052295885	Bn-scaff_20901_1-p1719394
21	C05	16.366	C052309448	Bn-scaff_20901_1-p1705574
21	C05	16.366	C052392221	Bn-scaff_20901_1-p1621648
21	C05	17.6	C052481530	Bn-scaff_20901_1-p1542791
21	C05	17.6	C052512348	Bn-scaff_20901_1-p1510260
21	C05	18.835	C052677325	Bn-scaff_20901_1-p1311264
21	C05	18.835	C052678451	Bn-scaff_20901_1-p1310135
21	C05	18.835	C052687759	Bn-scaff_20901_1-p1300905
21	C05	21.335	C052702107	Bn-scaff_20901_1-p1293317
21	C05	21.335	C052702151	Bn-scaff_20901_1-p1293273
21	C05	47.019	C056102903	Bn-scaff_18181_1-p1691208
21	C05	47.67	A065222246	Bn-A06-p5785209
21	C05	47.67	C056206590	Bn-scaff_18181_1-p1615029
21	C05	47.67	C056322435	Bn-scaff_18181_1-p1444122
21	C05	52.802	C057041785	Bn-scaff_18181_1-p620712
21	C05	52.802	C057094105	Bn-scaff_18181_1-p572911
21	C05	52.802	C057119493	Bn-scaff_18181_1-p522702
21	C05	52.802	C05r669457	Bn-scaff_18181_1-p529845
21	C05	64.419	C058723543	Bn-scaff_22183_1-p663781
21	C05	64.419	C058736083	Bn-scaff_22183_1-p644001
22	C02	0	C023634616	Bn-scaff_15714_1-p692582
22	C02	5.214	C024538226	Bn-scaff_27670_1-p359444
22	C02	24.839	C02r2007801PA	Bn-scaff_20979_1-p311501
22	C02	25.539	C0215917452	Bn-scaff_15839_1-p82468
22	C02	26.054	C0215582485	Bn-scaff_20979_1-p624297
22	C02	26.066	C0216239982	Bn-scaff_18702_1-p252456
22	C02	26.066	C0216498976	Bn-scaff_18702_1-p497261
22	C02	26.066	C0216899225	Bn-scaff_21861_1-p33892
22	C02	27.401	C0219166309	Bn-scaff_16704_1-p462410
22	C02	32.968	C0235909633	Bn-scaff_18360_1-p101741
22	C02	33.705	C0235936594	Bn-scaff_18360_1-p164180
22	C02	33.705	Cnnr20827292	Bn-scaff_18360_1-p570258
22	C02	35.651	C02r3737397	Bn-scaff_15712_6-p9442
22	C02	37.432	C0237917887	Bn-scaff_15712_6-p1110172
22	C02	37.432	Cnnr74901366	Bn-scaff_15712_6-p1227268
22	C02	38.231	C0239410893	Bn-scaff_15712_9-p695380
22	C02	38.999	C0239511011	Bn-scaff_15712_9-p801464
22	C02	41.97	C0240704677	Bn-scaff_17109_4-p153906
22	C02	42.701	C02r4446959	Bn-scaff_17109_1-p929808
22	C02	44.186	C0241769808	Bn-scaff_17109_1-p593012
22	C02	44.892	C0241786603	Bn-scaff_17109_1-p576350
22	C02	44.892	C0241809692	Bn-scaff_17109_1-p556641
22	C02	47.271	C0242242048	Bn-scaff_15918_1-p312733
22	C02	52.047	C0242864289	Bn-scaff_17623_1-p546659

## Sheet: ExV8
group	linkage group	position [cM]	marker_renamedwithsuffix	marker_original60kname
1	A03	0	A03r71364PA	Bn-A03-p196636
1	A03	0.409	A03r73092PA	Bn-A03-p198822
1	A03	0.814	A03171742PA	Bn-A03-p166292
1	A03	1.639	A0399592	Bn-A03-p90436
1	A03	2.645	A03167709	Bn-A03-p162225
1	A03	4.934	A03450094	Bn-A03-p565187
1	A03	5.596	A03419937	Bn-A03-p528276
1	A03	8.608	A03596996	Bn-A03-p731558
1	A03	9.082	A03625846PA	Bn-A03-p757592
1	A03	11.123	A03634572	Bn-A03-p766322
1	A03	13.118	A03711017	Bn-A03-p835162
1	A03	14.133	A03786682	Bn-A03-p952091
1	A03	15.656	C031196592	Bn-A03-p1065055
1	A03	16.559	A03879278	Bn-A03-p1046864
1	A03	17.008	A03r256176	Bn-A03-p1089875
1	A03	17.487	A03r249013	Bn-A03-p1218291
1	A03	18.889	A03988087	Bn-A03-p1354375
1	A03	21.344	A031132330	Bn-A03-p1507769
1	A03	21.822	A03r402048	Bn-A03-p1532114
1	A03	22.459	A031216023	Bn-A03-p1596091
1	A03	23.194	A03r456456	Bn-A03-p1698016
1	A03	25.315	A031359390	Bn-A03-p1762980
1	A03	27.884	A031417854	Bn-A03-p1817556
1	A03	28.943	A031543644	Bn-A03-p1926809
1	A03	29.732	A031506532	Bn-A03-p1894119
1	A03	32.013	A031879700	Bn-A03-p2311607
1	A03	32.941	A032019584	Bn-A03-p2479213
1	A03	33.807	A032118170	Bn-A03-p2579866
1	A03	35.019	A032247622	Bn-A03-p2695311
1	A03	35.644	A032419830	Bn-A03-p2843108
1	A03	36.065	A032510583	Bn-A03-p2948695
1	A03	65.099	A035743626	Bn-A03-p6423049
1	A03	66.469	A035983602	Bn-A03-p6708217
1	A03	66.469	A036052481	Bn-A03-p6772326
1	A03	68.259	A036139159	Bn-A03-p6849607
1	A03	73.187	A036930045	Bn-A03-p7628905
1	A03	73.187	A036942893	Bn-A03-p7641673
1	A03	76.324	A036882350	Bn-A03-p7572109
1	A03	77.137	A036789397	Bn-A03-p7491211
1	A03	79.065	A037219615	Bn-A03-p7939679
1	A03	80.285	A037785121	Bn-A03-p8480669
1	A03	81.551	A037273645	Bn-A03-p7988667
1	A03	82.249	A037063566	Bn-A03-p7773812
1	A03	82.249	A037108589	Bn-A03-p7818081
1	A03	91.702	A03r1075613	Bn-A03-p13585261
1	A03	92.135	A0312851839	Bn-scaff_19523_1-p428124
1	A03	93.113	A0312992647	Bn-A03-p13883754
1	A03	94.524	A0313297288	Bn-A03-p14112910
1	A03	95.022	A0313169640PA	Bn-A03-p14024778
1	A03	95.52	A0313187954	Bn-A03-p14041931
1	A03	96.329	A0313373240	Bn-A03-p14175904
1	A03	97.245	A0313456918	Bn-A03-p14273821
1	A03	97.845	A0313459403	Bn-A03-p14276328
1	A03	98.446	A0313494198	Bn-A03-p14309803
1	A03	100.605	A0313533972	Bn-A03-p14355646
1	A03	101.315	A0313754461	Bn-A03-p14583041
1	A03	104.978	A0313644281	Bn-A03-p14474478
1	A03	105.42	A0313781418	Bn-A03-p14611641
1	A03	106.744	A0313995704	Bn-A03-p14839497
1	A03	107.635	A03r1149297	Bn-A03-p15201279
1	A03	108.797	A0314355865	Bn-A03-p15300653
1	A03	109.931	A0314446605	Bn-A03-p15397187
1	A03	110.478	Cnnr32958311	Bn-A03-p15337088
1	A03	112.105	A0314132364	Bn-A03-p15002477
1	A03	112.105	A0314302116	Bn-A03-p15245600
1	A03	115.895	C0320832013	Bn-Scaffold000215-p60955
1	A03	116.544	Annr26487070	Bn-A03-p14962288
1	A03	117.218	A0314007844	Bn-A03-p14852785
1	A03	121.426	A0314542163	Bn-A03-p15481319
1	A03	124.272	A0314767940	Bn-A03-p15708192
1	A03	124.272	A0314790995	Bn-A03-p15725925
1	A03	129.361	A0314906392	Bn-A03-p15827113
1	A03	129.361	A0314911924	Bn-A03-p15828397
1	A03	132.799	A0314875540	Bn-A03-p15801208
1	A03	134.073	A0314820971	Bn-A03-p15749083
1	A03	137.03	A0315137356	Bn-A03-p16056039
1	A03	138.312	A0315279515	Bn-A03-p16190643
1	A03	139.554	A0715012567	Bn-A05-p6918694
1	A03	145.448	A0315158606	Bn-A03-p16070543
1	A03	146.032	A0315053001	Bn-A03-p15973005
1	A03	147.369	A0315040656	Bn-A03-p15960376
1	A03	147.369	C0322014428	Bn-A03-p15954297
1	A03	150.274	A0314976419PA	Bn-A03-p15892296
1	A03	155.399	A0315180531	Bn-A03-p16081434
1	A03	156.599	A0315217517	Bn-A03-p16123758
1	A03	156.599	A0315219771	Bn-A03-p16126013
1	A03	157.412	A0315274207	Bn-A03-p16185537
1	A03	157.412	A0315412046	Bn-A03-p16284595
1	A03	157.412	A0315429784	Bn-A03-p16303181
1	A03	158.27	A0315506566	Bn-A03-p16378233
1	A03	159.863	A0315721886	Bn-A03-p16607714
1	A03	159.863	A0315725556	Bn-A03-p16611349
1	A03	161.695	A0315873548	Bn-A03-p16742011
1	A03	162.279	A0316074819	Bn-A03-p16901041
1	A03	162.655	A03r1175601	Bn-A03-p16955732
1	A03	165.642	A0316191170	Bn-A03-p17038965
1	A03	165.642	A03r1161837	Bn-A03-p16969084
1	A03	167.315	A0316208595	Bn-A03-p17056395
1	A03	168.062	A0316354140	Bn-A03-p17213825
1	A03	169.2	A0316423339	Bn-A03-p17281617
1	A03	172.716	A0316603219	Bn-A03-p17532322
1	A03	173.689	A0316839143	Bn-A03-p17790084
1	A03	180.717	A0317635152	Bn-A03-p18618117
1	A03	181.277	A0318163211	Bn-A03-p19210113
1	A03	181.277	A0318289236	Bn-A03-p19323656
1	A03	182.675	A0318417565	Bn-A03-p19438796
1	A03	184.14	A0318521138	Bn-A03-p19559007
1	A03	184.14	A0319014932	Bn-A03-p20151244
1	A03	192.456	A0320002967	Bn-A03-p21237671
1	A03	192.456	A0320131640	Bn-A03-p21357849
1	A03	193.536	A0320059088	Bn-A03-p21292773
1	A03	194.604	A0320250602	Bn-A03-p21478889
1	A03	195.282	A0320287209	Bn-A03-p21507834
1	A03	196.763	A0320604725	Bn-A03-p21820847
1	A03	199.857	A0320381953	Bn-scaff_15705_1-p2740790
1	A03	199.857	A0320410775	Bn-A09-p23329474
1	A03	203.864	A0321115201	Bn-A03-p22339476
1	A03	206.12	A0320956967	Bn-A03-p22125583
1	A03	206.12	A0321073992	Bn-A03-p22299476
1	A03	206.909	A0320731195	Bn-A03-p21937030
1	A03	208.573	A0320772999PA	Bn-A01-p18826838
1	A03	209.798	A0320774241PA	Bn-A01-p18828081
1	A03	216.705	A0321937720PA	Bn-A03-p23159350
1	A03	217.518	A0321934922PA	Bn-A03-p23156512
1	A03	218.208	A0321810691	Bn-A03-p23023607
1	A03	222.002	A0322008091	Bn-A03-p23222657
1	A03	224.545	A0321851100	Bn-A03-p23065216
1	A03	225.815	A0321939038PA	Bn-A03-p23160671
1	A03	230.46	A0322103390	Bn-A03-p23552464
1	A03	230.46	A0322103527	Bn-A03-p23552601
1	A03	231.06	A0322038478	Bn-A03-p23253636
1	A03	236.391	A0321418664	Bn-A03-p22630782
1	A03	236.391	A03r1483577	Bn-A03-p22752812
1	A03	244.233	A0322077739	Bn-A03-p23526967
1	A03	244.233	A03r1641307	Bn-A03-p23318910
1	A03	246.082	A0322242712	Bn-A03-p23674889
1	A03	249.632	A0323039195PA	Bn-A03-p24537588
1	A03	253.836	A0322477652	Bn-A03-p23799968
1	A03	253.836	A0322664683	Bn-A03-p24022648
1	A03	253.836	A0322900381	Bn-A03-p24363260
1	A03	255.057	A0323081091	Bn-A03-p24581655
1	A03	255.907	A0323193999	Bn-A03-p24739525
1	A03	257.513	A0323200436	Bn-A03-p24745951
1	A03	257.513	A0323207372	Bn-A03-p24753667
1	A03	257.513	A0323207534	Bn-A03-p24753829
1	A03	257.513	A0323359086	Bn-scaff_16022_1-p35664
1	A03	257.513	A0323385545	Bn-A03-p24971161
1	A03	257.513	A0323385744	Bn-A03-p24971360
1	A03	265.077	A0325395191	Bn-A03-p26931199
1	A03	265.576	A03r2079463	Bn-A03-p27066000
1	A03	266.722	A03r2112559	Bn-A03-p27101177
1	A03	269.143	A0325946074	Bn-A03-p27720045
1	A03	270.28	A0326497854	Bn-A03-p28036367
1	A03	270.28	A0326501977	Bn-A03-p28039749
1	A03	274.048	C0742935865	Bn-scaff_16110_1-p1948461
1	A03	276.106	A0326262031	Bn-A03-p29118954
1	A03	276.106	A0327461837	Bn-A03-p29046284
1	A03	277.161	A0327697052	Bn-A03-p29656801
1	A03	278.972	A0326598226	Bn-A03-p28127216
1	A03	278.972	A0326613018	Bn-A03-p28155412
1	A03	281.03	A0326848009	Bn-A03-p28389539
1	A03	281.03	A0326915891	Bn-A03-p28464995
1	A03	281.03	A0327013304	Bn-A03-p28551626
1	A03	281.03	A0327060882	Bn-A03-p28590746
1	A03	283.935	A03r4980305	Bn-Scaffold000096-p510662
1	A03	283.935	A03r5054058	Bn-Scaffold000096-p598820
1	A03	285.821	A0328971163	Bn-A03-p31076742
1	A03	286.802	A0328696813	Bn-A03-p30897153
1	A03	286.802	A0328898756	Bn-A03-p31049094
1	A03	288.027	A0328987753PA	Bn-A03-p31091148
1	A03	289.666	Annr34425136PA	Bn-A03-p29097772
1	A03	290.73	A0327485657PA	Bn-A03-p29068198
1	A03	291.31	A0327462883	Bn-A03-p29050002
2	C03	0	C03174210	Bn-scaff_16614_1-p1999433
2	C03	0	C03174485	Bn-scaff_16614_1-p1999158
2	C03	0	C03178541	Bn-scaff_16614_1-p1995102
2	C03	0	C03178557	Bn-scaff_16614_1-p1995086
2	C03	3.456	C03703921	Bn-scaff_16614_1-p1467715
2	C03	8.491	C03520281	Bn-scaff_16614_1-p1649933
2	C03	10.967	Unnr7585078	Bn-scaff_16614_1-p1250990
2	C03	11.477	C03896159	Bn-scaff_16614_1-p1216083
2	C03	15.084	C031365915	Bn-scaff_16614_1-p734250
2	C03	15.084	C031373727	Bn-scaff_16614_1-p731075
2	C03	16.878	C031242531	Bn-scaff_16614_1-p846820
2	C03	17.34	C031385197	Bn-scaff_16614_1-p717017
2	C03	18.792	C031381525	Bn-scaff_16614_1-p721297
2	C03	19.577	C031377616	Bn-scaff_16614_1-p725210
2	C03	20.047	C031446378	Bn-scaff_16614_1-p658026
2	C03	24.063	C031821119	Bn-scaff_16614_1-p281452
2	C03	30.491	C032355968	Bn-scaff_27198_1-p300707
2	C03	33.602	C032476764	Bn-scaff_27198_1-p421561
2	C03	33.602	C032498421	Bn-scaff_27198_1-p449626
2	C03	35.71	C032630177	Bn-scaff_27198_1-p578320
2	C03	36.196	C032740052	Bn-scaff_18936_1-p97644
2	C03	36.768	C032745162	Bn-scaff_18936_1-p102755
2	C03	39.108	C032878346	Bn-scaff_18936_1-p269153
2	C03	40.193	C032922407	Bn-scaff_18936_1-p325272
2	C03	41.063	C033058428	Bn-scaff_18936_1-p472353
2	C03	47.744	C033926444	Bn-scaff_15877_1-p278897
2	C03	50.322	C034209612	Bn-scaff_15877_1-p555712
2	C03	54.133	C034716941	Bn-scaff_15877_1-p985222
2	C03	55.056	C034731660	Bn-scaff_15877_1-p999859
2	C03	56.767	C034951901	Bn-scaff_21778_1-p149147
2	C03	58.423	C035079887	Bn-scaff_21778_1-p287068
2	C03	58.84	C035080293	Bn-scaff_21778_1-p287475
2	C03	59.257	C035093254	Bn-scaff_21778_1-p312180
2	C03	60.56	C035099999	Bn-scaff_21778_1-p319366
2	C03	62.744	C035479710	Bn-scaff_22728_1-p1185330
2	C03	66.178	C036203685	Bn-scaff_22728_1-p310071
2	C03	66.681	C036233230	Bn-scaff_22728_1-p285715
2	C03	71.308	C037681523	Bn-scaff_18322_1-p1390926
2	C03	71.757	Cnnr57291321	Bn-scaff_18322_1-p1315547
2	C03	74.009	C038027841	Bn-scaff_18322_1-p1046721
2	C03	82.239	C0311587656	Bn-scaff_23954_1-p209939
2	C03	84.377	Annr39629931	Bn-scaff_23954_1-p302686
2	C03	84.377	C0311523779	Bn-scaff_23954_1-p270890
2	C03	85.556	C0311568180	Bn-scaff_23954_1-p228756
2	C03	86.996	C0311732323	Bn-scaff_23954_1-p76992
2	C03	87.723	C0311903829	Bn-scaff_16002_1-p2469186
2	C03	89.167	C0310943870	Bn-scaff_23954_1-p977003
2	C03	90.503	C0310833059	Bn-scaff_23954_1-p1081348
2	C03	90.503	C0310837744	Bn-scaff_23954_1-p1076705
2	C03	91.37	C0310948713	Bn-scaff_23954_1-p971859
2	C03	92.372	C0311040019	Bn-scaff_23954_1-p882621
2	C03	93.107	C0311463241	Bn-scaff_23954_1-p373490
2	C03	93.879	C0311057004	Bn-scaff_23954_1-p865303
2	C03	97.525	C0312074390	Bn-scaff_16002_1-p2316736
2	C03	97.525	C0312083458	Bn-scaff_16002_1-p2307265
2	C03	97.525	C0312086158	Bn-scaff_16002_1-p2304601
2	C03	97.525	C0312092350	Bn-scaff_16002_1-p2299056
2	C03	99.369	C0312260769	Bn-scaff_16002_1-p2135081
2	C03	103.35	C03r869210PA	Bn-scaff_16002_1-p2215859
2	C03	106.264	C0312222301	Bn-scaff_16002_1-p2169804
2	C03	106.264	C0312243471	Bn-scaff_16002_1-p2153239
2	C03	106.264	C03r868024	Bn-A03-p9564515
2	C03	106.868	C03r861955	Bn-scaff_16002_1-p2227436
2	C03	108.01	C0312396076	Bn-scaff_16002_1-p2014840
2	C03	108.606	C0312412462	Bn-scaff_16002_1-p1998645
2	C03	112.006	C0312609412	Bn-scaff_16002_1-p1762359
2	C03	112.856	C0312648484	Bn-scaff_16002_1-p1717929
2	C03	112.856	C0312701085	Bn-scaff_16002_1-p1688212
2	C03	115.103	C0312887588	Bn-scaff_16002_1-p1537435
2	C03	115.667	C0313023881	Bn-scaff_16002_1-p1400602
2	C03	124.284	C0317331159	Bn-scaff_20646_1-p735337
2	C03	125.355	C0317612947	Bn-scaff_20646_1-p210307
2	C03	125.355	C03r1190717	Bn-scaff_20646_1-p246214
2	C03	147.897	A0812591669	Bn-A10-p10848415
2	C03	149.842	A03r1156597	Bn-scaff_17298_1-p13882
2	C03	155.668	C0323421690	Bn-scaff_17298_1-p1320886
2	C03	156.118	C0324021080	Bn-scaff_17298_1-p1964250
2	C03	173.584	C0330313076PA	Bn-scaff_16130_2-p376596
2	C03	175.412	C0330311279	Bn-scaff_16130_2-p378370
2	C03	176.55	C0330660489	Bn-scaff_15695_1-p564807
2	C03	177.052	C0330867905	Bn-scaff_15695_1-p384512
2	C03	178.675	C0332466745	Bn-scaff_18855_1-p177157
2	C03	179.226	Cnnr59252873	Bn-scaff_25094_1-p153866
2	C03	181.508	C0334656110	Bn-scaff_18356_1-p231179
2	C03	182.407	C0334607619	Bn-scaff_18356_1-p293063
2	C03	183.273	C0334667222	Bn-scaff_18356_1-p220316
2	C03	184.601	C0334773020	Bn-scaff_18356_1-p116223
2	C03	195.437	C0347552021	Bn-scaff_17440_1-p868006
2	C03	195.437	C0347589175	Bn-scaff_17440_1-p827176
2	C03	195.437	C0347603491	Bn-scaff_17440_1-p811055
2	C03	196.299	C0347448164	Bn-scaff_17440_1-p958665
2	C03	197.943	C0347358240	Bn-scaff_27747_1-p20852
2	C03	198.879	C0347419248	Bn-scaff_18849_1-p22568
2	C03	199.839	C0347828934	Bn-scaff_17440_1-p590665
2	C03	200.285	C0348024491	Bn-scaff_17440_1-p411613
2	C03	204.397	C0349059638	Bn-scaff_24631_1-p187311
2	C03	205.108	C0349139131	Bn-scaff_24631_1-p276516
2	C03	207.651	C0349124471PA	Bn-scaff_24631_1-p258855
2	C03	211.79	C0349195076	Bn-scaff_24631_1-p338156
2	C03	212.533	C0349244783	Bn-scaff_24631_1-p372982
2	C03	212.533	C0349256384	Bn-scaff_24631_1-p373952
2	C03	212.533	C0349305993	Bn-scaff_24631_1-p422231
2	C03	215.868	C0349615729	Bn-scaff_24631_1-p785809
2	C03	215.868	C0349658751	Bn-scaff_24631_1-p739507
2	C03	215.868	C0349757380	Bn-scaff_16394_2-p1446065
2	C03	216.623	C0350761358	Bn-scaff_16394_2-p542540
2	C03	218.238	Cnnr38528572	Bn-scaff_16394_2-p471655
2	C03	219.877	C0351476422	Bn-scaff_18602_1-p89074
2	C03	221.6	C0351498232	Bn-scaff_18602_1-p113090
2	C03	221.6	C0351659128	Bn-scaff_18602_1-p262006
2	C03	226.689	C0352108549PA	Bn-scaff_16182_1-p175551
2	C03	227.914	Annr17931551	Bn-A08-p8334516
2	C03	227.914	C0352628244	Bn-scaff_26846_1-p30953
2	C03	229.595	C058008312	Bn-scaff_15712_5-p1123924
2	C03	230.564	C0353580148	Bn-scaff_17042_1-p477626
2	C03	232.421	C0353624936	Bn-scaff_17042_1-p507777
2	C03	232.421	C0353750857	Bn-scaff_17042_1-p642311
2	C03	236.625	C0354293162	Bn-scaff_17457_1-p253824
2	C03	236.625	C0354354281	Bn-scaff_17457_1-p190793
2	C03	238.131	C0355570415	Bn-scaff_15794_3-p9180
2	C03	239.654	C03r5601542	Bn-scaff_15794_1-p313782
2	C03	243.257	C03r5722091PA	Bn-scaff_15794_1-p178361
2	C03	256.032	C0356704667	Bn-scaff_17821_1-p30329
2	C03	259.817	A0810953352	Bn-A08-p13207923
2	C03	259.817	C0356814587	Bn-scaff_17119_1-p148890
2	C03	262.073	C03r5836442	Bn-scaff_17119_1-p386970
2	C03	265.167	C0357298022	Bn-scaff_23761_1-p28016
2	C03	273.288	C0358088567	Bn-scaff_18559_1-p165940
2	C03	274.29	C0358524623	Bn-scaff_19047_1-p159375
2	C03	275.572	C03r6113615	Bn-scaff_19047_1-p10848
2	C03	278.29	C03r6297887	Bn-scaff_16148_1-p294989
2	C03	279.169	C03r6334705	Bn-scaff_16148_1-p237592
2	C03	279.586	C0358667842	Bn-scaff_16148_1-p178616
2	C03	282.172	A081130017	Bn-scaff_23098_1-p304246
2	C03	283.145	C0358743795	Bn-scaff_23098_1-p232984
2	C03	286.743	C0359450519	Bn-scaff_16755_1-p1339426
2	C03	286.743	C0359461984	Bn-scaff_16755_1-p1327949
2	C03	289.648	C0359490066	Bn-scaff_16755_1-p1290310
2	C03	289.648	C0359582841	Bn-scaff_16755_1-p1209753
2	C03	291.706	C0359591160	Bn-scaff_16755_1-p1201419
2	C03	291.706	C0359599719	Bn-scaff_16755_1-p1194069
2	C03	291.706	C0359606901	Bn-scaff_16755_1-p1184581
2	C03	300.897	C0360330544	Bn-scaff_16755_1-p223829
2	C03	302.77	C0360418744	Bn-scaff_16755_1-p150462
3	A06	0	A06144719	Bn-A06-p172731
3	A06	0.434	A06168991	Bn-A06-p197604
3	A06	0.855	A06260373PA	Bn-A06-p301366
3	A06	4.622	A06266415	Bn-A06-p307436
3	A06	4.622	A06272291	Bn-A06-p313319
3	A06	13.842	A06787710	Bn-A06-p781674
3	A06	14.304	A061045812	Bn-A06-p825900
3	A06	14.304	A06r13027	Bn-A06-p860631
3	A06	19.531	A061442743	Bn-A06-p1404859
3	A06	20.426	A061447161	Bn-A06-p1408273
3	A06	20.933	A061469839	Bn-A06-p1433021
3	A06	26.009	A061780626	Bn-A06-p1685192
3	A06	27.167	A06r75970	Bn-A06-p1793586
3	A06	27.792	A06r99792	Bn-A06-p1768254
3	A06	28.679	A061846467	Bn-A06-p1892464
3	A06	29.557	A061866374	Bn-A06-p1909050
3	A06	31.28	A062356360	Bn-A06-p2341154
3	A06	31.693	A062426020	Bn-A06-p2412998
3	A06	32.601	A062420107	Bn-A06-p2407080
3	A06	35.038	A062543044	Bn-A06-p2582613
3	A06	36.065	A062594640	Bn-A06-p2633224
3	A06	41.078	A062730311	Bn-A06-p2823066
3	A06	42.022	A062788973	Bn-A06-p2890703
3	A06	42.48	A062855599	Bn-A06-p2958095
3	A06	43.416	A062854201	Bn-A06-p2956891
3	A06	44.711	A062900889	Bn-A06-p3012876
3	A06	47.625	A06r165035	Bn-A06-p3114818
3	A06	49.028	A063026147	Bn-A06-p3146720
3	A06	49.028	A063043132	Bn-A06-p3167411
3	A06	50.621	A063053138	Bn-A06-p3177472
3	A06	50.99	A06r218888	Bn-A06-p3227752
3	A06	51.321	A063060035	Bn-A06-p3184395
3	A06	52.385	A06r208992	Bn-scaff_20901_1-p566912
3	A06	54.768	A063143114	Bn-A06-p3325502
3	A06	54.768	A063156905	Bn-A06-p3339435
3	A06	55.901	A063143178	Bn-A06-p3325566
3	A06	60.643	A063231009	Bn-A06-p3414128
3	A06	60.643	A063232881	Bn-A06-p3416803
3	A06	60.643	A063247125	Bn-A06-p3428214
3	A06	64.112	A063371304	Bn-A06-p3587032
3	A06	66.098	A063483322	Bn-A06-p3712646
3	A06	66.597	A063495951	Bn-A06-p3723340
3	A06	68.52	A063577817	Bn-A06-p3818484
3	A06	71.464	A063759027	Bn-A06-p3970972
3	A06	72.499	A063743036	Bn-A06-p3953661
3	A06	77.978	A06r301737	Bn-A06-p4428703
3	A06	78.472	A06r310914	Bn-A06-p4418231
3	A06	80.821	A06r444255	Bn-A06-p4703366
3	A06	81.897	A064791517	Bn-A06-p4896084
3	A06	81.897	C055446597	Bn-A06-p4729500
3	A06	85.098	A065258210	Bn-A06-p5830298
3	A06	86.014	A065138085	Bn-A06-p5690066
3	A06	88.808	A065334805	Bn-A06-p5904190
3	A06	90.165	A065340130	Bn-A06-p5907449
3	A06	92.755	A065583362	Bn-A06-p6154470
3	A06	93.749	A066017553	Bn-A06-p6622319
3	A06	94.71	A065890452	Bn-A06-p6451055
3	A06	94.71	A065896857	Bn-A06-p6457529
3	A06	101.617	A066758391	Bn-A06-p7279909
3	A06	101.617	A066807432	Bn-A06-p7314403
3	A06	106.032	A068046270	Bn-A06-p8527596
3	A06	106.649	A068303303	Bn-A06-p8809314
3	A06	106.649	A068305642	Bn-A06-p8811363
3	A06	110.404	A0615512066	Bn-A06-p19501594
3	A06	113.717	A06r1409770	Bn-A06-p14163715
3	A06	114.203	A0614695012	Bn-A06-p11819954
3	A06	116.089	A0610040143	Bn-A06-p10781335
3	A06	119.028	A0616498857	Bn-A06-p15037349
3	A06	119.498	A0616801220	Bn-A06-p15339222
3	A06	121	A0617020136	Bn-A06-p15515345
3	A06	121.978	A0617620358	Bn-A06-p16133328
3	A06	123.359	A0617866196	Bn-A06-p16362555
3	A06	125.275	A0617351478	Bn-A06-p15893014
3	A06	125.275	A0617353389	Bn-A06-p15894910
3	A06	127.746	A0618438952	Bn-A06-p17021956
3	A06	130.887	A0619304866	Bn-A06-p17889311
3	A06	132.244	A0619516128	Bn-A06-p18113924
3	A06	133.119	A0619537354	Bn-A06-p18136235
3	A06	133.589	A0619504351	Bn-A06-p18102164
3	A06	134.549	A0619542312	Bn-A06-p18141167
3	A06	136.01	A0619646994	Bn-A06-p18260387
3	A06	138.207	A0619783636	Bn-A06-p18408257
3	A06	138.84	A0619777999	Bn-A06-p18402713
3	A06	140.139	C0733133873	Bn-scaff_17291_1-p249622
3	A06	141.33	A0619814864	Bn-A06-p18445250
3	A06	142.382	A0619800422	Bn-A06-p18430792
3	A06	144.042	C07r1965967	Bn-A06-p18502399
3	A06	144.536	A0619874471	Bn-A06-p18500625
3	A06	146.607	A0620071865	Bn-A06-p18718829
3	A06	147.089	A0619998593	Bn-A06-p18634396
3	A06	147.567	A0620084110	Bn-A06-p18740524
3	A06	151.697	A0620494551	Bn-A06-p21196739
3	A06	151.697	A0620496170	Bn-A06-p21195115
3	A06	156.138	A0620608046	Bn-A06-p21064129
3	A06	156.653	A0620611684	Bn-A06-p21060490
3	A06	157.135	Cnnr74769999	Bn-A06-p21041632
3	A06	157.609	A0620843339	Bn-A06-p21826671
3	A06	158.537	A0620865944	Bn-A06-p21848747
3	A06	160.465	A0620869458	Bn-A06-p21852261
3	A06	161.909	A0621026646	Bn-A06-p21992536
3	A06	165.855	A0621365691	Bn-A06-p22331680
3	A06	170.855	A0621528844	Bn-A06-p22505810
3	A06	171.725	A0621597660	Bn-A06-p22555168
3	A06	172.13	A0621602441	Bn-A06-p22559895
3	A06	172.539	A0621620843	Bn-A06-p22577587
3	A06	174.702	A0621960156	Bn-A06-p22910339
3	A06	176.836	A0621931637	Bn-A06-p22882207
3	A06	177.289	A0621972197	Bn-A06-p22922325
3	A06	182.638	C0728232031	Bn-A06-p23665384
3	A06	185.981	A0622661352	Bn-A06-p23677200
3	A06	185.981	A0622682822	Bn-A06-p23697182
3	A06	185.981	A0622683231	Bn-A06-p23697605
3	A06	185.981	A0622698370	Bn-A06-p23710506
3	A06	190.185	A0623045876	Bn-A06-p24045825
3	A06	190.185	A0623046539	Bn-A06-p24046488
3	A06	190.733	A0623213062	Bn-A06-p24222064
3	A06	191.239	A0623296286	Bn-A06-p24297216
3	A06	196.781	A0623155725	Bn-A06-p24167592
3	A06	199.444	A0623040319	Bn-A06-p24041870
3	A06	199.444	A0623074971PA	Bn-A06-p24075375
3	A06	205.384	A06r1900475	Bn-A06-p24370009
3	A06	208.247	A0623440068	Bn-A06-p24496051
3	A06	210.824	A0623495918	Bn-A06-p24544753
3	A06	210.824	A0623504975	Bn-A06-p24557193
3	A06	217.732	A0623647354	Bn-A06-p24744523
3	A06	217.732	A0623649814	Bn-A06-p24746974
3	A06	218.365	A0623629468	Bn-A06-p24726203
3	A06	225.023	A0623595421	Bn-A06-p24695860
3	A06	225.023	A0623605060	Bn-A06-p24705718
3	A06	226.883	A06r1993455	Bn-A06-p24602719
3	A06	228.803	A0623320798	Bn-A06-p24386467
3	A06	229.653	A0623444303	Bn-A06-p24501315
3	A06	233.778	Annr6049010	Bn-A06-p24922072
3	A06	239.555	A0623837537	Bn-A06-p25471463
4	C07	0	C079960936	Bn-scaff_17461_1-p1193733
4	C07	7.626	C0718214035	Bn-scaff_16450_1-p286989
4	C07	15.43	C0715836139	Bn-scaff_17942_1-p64218
4	C07	18.657	C0715618276PA	Bn-scaff_17326_1-p1072830
4	C07	25.564	C07r1086617PA	Bn-scaff_18501_1-p951071
4	C07	32.011	C0720835018	Bn-scaff_18501_1-p530677
4	C07	32.011	C0721456505	Bn-scaff_18501_1-p703155
4	C07	32.607	C0720741654	Bn-scaff_18501_1-p426392
4	C07	33.249	C0721411579	Bn-scaff_18501_1-p665995
4	C07	36.407	C0718464106	Bn-scaff_16450_1-p28287
4	C07	36.901	C0718476958	Bn-scaff_16450_1-p15270
4	C07	40.287	C0722250254	Bn-scaff_18202_1-p1568783
4	C07	42.404	C0721670987	Bn-scaff_18501_1-p995878
4	C07	44.901	C0720749142	Bn-scaff_18501_1-p435344
4	C07	52.33	C0723217549	Bn-scaff_18202_1-p379677
4	C07	52.33	C0723234230	Bn-scaff_18202_1-p363891
4	C07	54.111	C0723395310	Bn-scaff_18202_1-p176275
4	C07	61.414	C0725185822	Bn-scaff_21268_1-p106470
4	C07	65.408	C0726989257	Bn-scaff_15754_1-p555074
4	C07	65.857	C0726944143	Bn-scaff_15754_1-p519288
4	C07	66.781	C0727139436	Bn-scaff_15754_1-p688470
4	C07	71.205	C0728513250	Bn-scaff_16130_1-p810976
4	C07	99.873	C0733957781	Bn-scaff_15705_1-p560641
4	C07	99.873	C0733958288	Bn-scaff_15705_1-p561162
4	C07	105.429	C0734553635	Bn-scaff_15705_1-p1214955
4	C07	111.319	C0734691443	Bn-scaff_15705_1-p1351365
4	C07	111.821	C0734708058	Bn-scaff_15705_1-p1403883
4	C07	111.821	C0734719299	Bn-scaff_15705_1-p1415123
4	C07	113.879	C0734730460	Bn-scaff_15705_1-p1433099
4	C07	113.879	C0734730730	Bn-scaff_15705_1-p1433369
4	C07	116.249	C0735058423	Bn-scaff_15705_1-p1791890
4	C07	122.367	C0735083400	Bn-scaff_15705_1-p1812021
4	C07	122.367	C0735089586	Bn-scaff_15705_1-p1818177
4	C07	133.122	C0735449176	Bn-scaff_15705_1-p2504173
4	C07	133.122	C0735449495	Bn-scaff_15705_1-p2504492
4	C07	140.104	C0737716294	Bn-scaff_16069_1-p1268741
4	C07	140.586	C0737717489	Bn-scaff_16069_1-p1269936
4	C07	141.448	Cnnr67599742	Bn-scaff_16069_1-p1483568
4	C07	142.793	C0738223183	Bn-scaff_16069_1-p1815891
4	C07	150.249	C0739898096	Bn-scaff_16069_1-p3479340
4	C07	151.989	C0740009998	Bn-scaff_16069_1-p3596469
4	C07	151.989	C0740025580	Bn-scaff_16069_1-p3611263
4	C07	156.851	C0740480189	Bn-scaff_16069_1-p4074074
4	C07	159.505	C0740616861	Bn-scaff_16069_1-p4228211
4	C07	161.119	C0740918426	Bn-scaff_16069_1-p4528345
4	C07	164.974	C0740921098	Bn-scaff_16069_1-p4530987
4	C07	164.974	C0740931436	Bn-scaff_16069_1-p4546846
4	C07	170.063	C07r2576888	Bn-scaff_16069_1-p4666209
4	C07	170.063	C07r2581314	Bn-scaff_16069_1-p4670392
4	C07	170.063	C07r2581696	Bn-scaff_16069_1-p4670777
4	C07	175.551	C0741035980	Bn-scaff_16069_1-p4686169
4	C07	182.071	C0742283684	Bn-scaff_16110_1-p2612205
4	C07	182.484	C0742223249	Bn-scaff_16110_1-p2655836
4	C07	184.128	C0742319230	Bn-scaff_16110_1-p2576509
4	C07	185.767	C0742378059	Bn-scaff_16110_1-p2522717
4	C07	187.699	C0742605418	Bn-scaff_16110_1-p2261356
4	C07	197.133	C0744239021	Bn-scaff_16110_1-p650015
4	C07	197.133	C0744240271	Bn-scaff_16110_1-p648756
4	C07	200.467	C0743759164	Bn-scaff_16110_1-p1185491
4	C07	200.467	C0743764235	Bn-scaff_16110_1-p1181825
4	C07	202.947	C0744430478	Bn-scaff_16110_1-p471808
4	C07	202.947	C0744461558	Bn-scaff_16110_1-p436278
5	C08	0	C084094600	Bn-scaff_21003_1-p447466
5	C08	0.417	C0813172810	Bn-scaff_16468_1-p308268
5	C08	0.417	C089128953	Bn-scaff_16273_1-p331417
5	C08	0.417	C08r1593534	Bn-scaff_15712_9-p79189
5	C08	2.897	C089419995	Bn-scaff_16766_1-p150594
5	C08	2.897	C089483566	Bn-scaff_16766_1-p211870
5	C08	9.805	C0812359658	Bn-scaff_17637_1-p170031
5	C08	9.805	C0813664061	Bn-scaff_16287_1-p394395
5	C08	10.148	C0812298334	Bn-scaff_17637_1-p230619
5	C08	10.614	Unnr6390167PA	Bn-scaff_17637_1-p112306
5	C08	11.215	C0812527759	Bn-scaff_20563_1-p11145
5	C08	11.979	C0812201748	Bn-scaff_16142_1-p47324
5	C08	12.837	C0815778513	Bn-scaff_17257_1-p98652
5	C08	13.384	C0814461239	Bn-scaff_21250_1-p281415
5	C08	13.931	C0812162196	Bn-scaff_16142_1-p90468
5	C08	18.061	C08r2766232	Bn-scaff_20497_1-p37597
5	C08	18.061	C08r2959045	Bn-scaff_20497_1-p89956
5	C08	18.604	C08r2930580	Bn-scaff_20497_1-p118636
5	C08	20.185	C0816222354	Bn-scaff_18275_1-p1278049
5	C08	21.229	Cnnr17365674	Bn-scaff_22350_1-p80848
5	C08	28.257	C0818037769	Bn-scaff_19242_1-p421335
5	C08	28.257	C0818065003	Bn-scaff_19242_1-p390109
5	C08	46.142	C0820727633	Bn-scaff_16231_1-p1176514
5	C08	49.944	C0821232166	Bn-scaff_16231_1-p678599
5	C08	54.092	Annr19886124	Bn-scaff_15923_1-p635095
5	C08	58.604	C0823384714	Bn-scaff_16174_1-p1163637
5	C08	59.878	C0823406197	Bn-scaff_16174_1-p1185135
5	C08	83.333	C0830245503	Bn-scaff_16361_1-p2750042
5	C08	87.296	C0830825726	Bn-scaff_16361_1-p3350949
5	C08	87.296	C0830829011	Bn-scaff_16361_1-p3354234
5	C08	87.296	C0830830172	Bn-scaff_16361_1-p3355395
5	C08	92.403	C0831268766	Bn-scaff_16197_1-p3019951
5	C08	92.731	C0831281404	Bn-scaff_16197_1-p3006933
5	C08	93.055	C0831262381	Bn-scaff_16197_1-p3026053
5	C08	94.188	C0831312603	Bn-scaff_16197_1-p2962341
5	C08	94.809	C0831316701	Bn-scaff_16197_1-p2958264
5	C08	102.501	C08r3966632	Bn-scaff_16197_1-p2468601
5	C08	103.134	C0831765898	Bn-scaff_16197_1-p2435820
5	C08	103.134	C0831789049	Bn-scaff_16197_1-p2406247
5	C08	106.438	C0831765697	Bn-scaff_16197_1-p2436020
5	C08	108.956	C0831617642	Bn-scaff_16197_1-p2593050
5	C08	108.956	C0831624187	Bn-scaff_16197_1-p2582618
5	C08	112.347	C0831729665	Bn-scaff_16197_1-p2481235
5	C08	114.788	C0831830690PA	Bn-scaff_16197_1-p2365578
5	C08	114.788	C0831830742	Bn-scaff_16197_1-p2365526
5	C08	118.352	C02r714383	Bn-scaff_16197_1-p1904811
5	C08	119.067	C0832299052	Bn-scaff_16197_1-p1850852
5	C08	121.857	C0832737947	Bn-scaff_16197_1-p1381278
5	C08	121.857	C0832738490	Bn-scaff_16197_1-p1380700
5	C08	121.857	C0832767625	Bn-scaff_16197_1-p1348777
5	C08	121.857	Cnnr46536643	Bn-scaff_16197_1-p1695268
5	C08	126.737	C08r4133606	Bn-scaff_16197_1-p697008
5	C08	127.743	C0833391241	Bn-scaff_16197_1-p637120
5	C08	127.743	C0833517902	Bn-scaff_16197_1-p504820
5	C08	128.233	C0833405290	Bn-scaff_16197_1-p625764
5	C08	128.719	C0833479393	Bn-scaff_16197_1-p553997
5	C08	129.181	C0833506804	Bn-scaff_16197_1-p515133
5	C08	130.696	C0833735201	Bn-scaff_16197_1-p273402
5	C08	137.216	C0834803105	Bn-scaff_16445_1-p2022692
5	C08	140.108	C0835214192	Bn-scaff_16445_1-p1548555
5	C08	140.823	C0834963271	Bn-scaff_16445_1-p1836752
5	C08	140.823	C0834963342	Bn-scaff_16445_1-p1836681
5	C08	146.482	C0835110876	Bn-scaff_16445_1-p1640811
5	C08	147.185	C0835148531	Bn-scaff_16445_1-p1603116
5	C08	147.185	C0835149473	Bn-scaff_16445_1-p1602173
5	C08	151.363	C0835956958	Bn-scaff_16445_1-p853363
5	C08	153.278	C0835717944	Bn-scaff_16445_1-p1062261
5	C08	154.342	C0835713175PA	Bn-scaff_26139_1-p376956
5	C08	157.569	Cnnr78925785	Bn-scaff_16445_1-p1085018
5	C08	159.534	C0835905667	Bn-scaff_16445_1-p895858
5	C08	161.744	C0836063629	Bn-scaff_16445_1-p728936
5	C08	162.434	C0836034666	Bn-scaff_16445_1-p766708
5	C08	164.529	C0835957815	Bn-scaff_16445_1-p852506
5	C08	166.265	C0836255378	Bn-scaff_16445_1-p555461
5	C08	166.265	C0836265329	Bn-scaff_16445_1-p523337
5	C08	171.452	C0836384868	Bn-scaff_16445_1-p437285
5	C08	173.426	C0836471029	Bn-scaff_16445_1-p363187
5	C08	173.426	C0836471225	Bn-scaff_16445_1-p362991
5	C08	173.426	C08r4357914	Bn-scaff_16445_1-p414675
5	C08	176.477	C0836745382	Bn-scaff_20947_1-p93326
5	C08	180.071	C0836510627	Bn-scaff_16445_1-p312395
5	C08	185.205	C0837157168	Bn-scaff_21269_1-p311160
5	C08	190.196	C0837497147	Bn-scaff_16389_1-p585040
5	C08	192.578	C0837708602	Bn-scaff_16389_1-p394420
5	C08	194.368	C0837386247	Bn-scaff_16389_1-p740326
5	C08	197.479	C0838305371	Bn-scaff_16021_1-p585766
6	A05	0	A05461184	Bn-Scaffold000403-p12455
6	A05	0	A05461428	Bn-Scaffold000403-p12697
6	A05	0	A05477324	Bn-A05-p363138
6	A05	6.456	A051028686	Bn-A05-p895276
6	A05	11.634	A051426794	Bn-A05-p1311652
6	A05	21.292	A052006072	Bn-A05-p1898273
6	A05	22.695	A052473367	Bn-A05-p2350131
6	A05	24.002	A052517523	Bn-A05-p2394919
6	A05	27.156	A052715218	Bn-A05-p2604531
6	A05	36.569	A05r192155	Bn-A05-p2794364
6	A05	37.08	A052904734	Bn-A05-p2844059
6	A05	39.845	A053055412	Bn-scaff_16534_1-p1394120
6	A05	40.888	A053082710	Bn-A05-p3019980
6	A05	41.939	A052981825PA	Bn-A05-p2924872
6	A05	41.939	A052986695	Bn-A05-p2929698
6	A05	48.847	A053155661	Bn-A05-p3129492
6	A05	48.847	A053156207	Bn-A05-p3130062
6	A05	53.753	A053303675	Bn-A05-p3280592
6	A05	54.162	A053280144PA	Bn-A05-p3251117
6	A05	54.486	A053301107	Bn-A05-p3278023
6	A05	56.46	A053356331	Bn-A05-p3330640
6	A05	56.974	A053346543	Bn-A05-p3320783
6	A05	57.485	A053372274	Bn-A05-p3361741
6	A05	58.265	A05r340101	Bn-A05-p3394311
6	A05	60.067	A053670692PA	Bn-A05-p3754543
6	A05	60.66	A05r393188	Bn-scaff_15908_1-p498900
6	A05	61.085	A053736494	Bn-A05-p3846005
6	A05	65.947	A05r351690	Bn-A05-p3456661
6	A05	65.947	Annr14215406	Bn-A05-p3467060
6	A05	71.624	A053821303	Bn-A05-p3953066
6	A05	72.38	A053853825	Bn-A05-p3988218
6	A05	73.119	A053929212	Bn-A05-p4068277
6	A05	73.581	A054207579	Bn-A05-p4333409
6	A05	73.99	A054066519	Bn-A05-p4197697
6	A05	74.338	A053951562PA	Bn-A05-p4085121
6	A05	74.743	A054000089PA	Bn-A05-p4121158
6	A05	75.967	A054574709PA	Bn-A05-p4717725
6	A05	76.78	A054574799PA	Bn-A05-p4717815
6	A05	77.165	A054468491	Bn-A05-p4625019
6	A05	77.59	A054478433PA	Bn-A05-p4632407
6	A05	81.794	A054796651	Bn-A05-p4937055
6	A05	81.794	A054800399	Bn-A05-p4940676
6	A05	86.439	A054858909	Bn-A05-p5038148
6	A05	86.439	A054876415	Bn-A05-p5057141
6	A05	88.919	A042401616	Bn-A01-p8596650
6	A05	89.068	A055036103	Bn-A05-p5251613
6	A05	89.323	A054924675	Bn-A05-p5104821
6	A05	89.323	A054949946	Bn-A05-p5135426
6	A05	91.621	A055260443	Bn-A05-p5483612
6	A05	93.86	A055325972	Bn-A05-p5575695
6	A05	93.86	A055433909	Bn-A05-p5684860
6	A05	93.86	A055459983	Bn-A05-p5714836
6	A05	96.765	A055708838PA	Bn-A05-p5970916
6	A05	96.765	A055711169	Bn-A05-p5973528
6	A05	97.66	A055766873	Bn-A05-p6020205
6	A05	98.6	A055808916	Bn-A05-p6063715
6	A05	100.444	A05r619051	Bn-A05-p6480168
6	A05	100.444	Cnnr70747351	Bn-A05-p6654285
6	A05	102.814	A056457049	Bn-A05-p7031053
6	A05	104.571	A1010431924	Bn-A05-p6748150
6	A05	104.571	Annr39971854	Bn-A05-p6739341
6	A05	108.586	A056670898	Bn-A05-p7246705
6	A05	109.576	A057206803	Bn-A05-p7826230
6	A05	109.576	Annr16657759	Bn-A05-p7729367
6	A05	111.399	A057245889	Bn-A05-p7874994
6	A05	113.273	A059333154	Bn-A05-p10752346
6	A05	113.273	A05r1104811	Bn-A05-p10622526
6	A05	117.477	A05r1107275PA	Bn-A05-p10625034
6	A05	121.244	A0512140359	Bn-A05-p15894915
6	A05	121.244	A0514962268	Bn-A05-p16245038
6	A05	121.244	A0514975235	Bn-A05-p16260356
6	A05	121.244	A059762134	Bn-A05-p11151246
6	A05	125.012	A0511422312PA	Bn-A05-p14890882
6	A05	125.567	A0513783289	Bn-A05-p14042687
6	A05	126.098	A0510772808PA	Bn-A05-p11961924
6	A05	126.613	A0510832881	Bn-A05-p12021976
6	A05	126.75	A0511840238	Bn-A05-p15369031
6	A05	127.033	A059819654	Bn-A05-p11088814
6	A05	127.247	A0510377052	Bn-A05-p11856345
6	A05	128.671	A058521742	Bn-A08-p1382630
6	A05	128.671	A058837153	Bn-A05-p10269046
6	A05	130.31	A05r787477PA	Bn-A01-p11996408
6	A05	130.597	A057750162	Bn-A05-p9646716
6	A05	131.484	A057976959	Bn-A05-p9777066
6	A05	132.211	A058052132	Bn-A05-p9849822
6	A05	132.746	A05r969483PA	Bn-A05-p9602710
6	A05	133.151	A05r969296PA	Bn-A05-p9602897
6	A05	134.376	A0511793247PA	Bn-A10-p5525609
6	A05	135.189	A0513888653PA	Bn-A05-p14144406
6	A05	136.002	A0510157901PA	Bn-A05-p11626174
6	A05	136.407	A0510703617PA	Bn-Scaffold000324-p3944
6	A05	138.046	A0511907488PA	Bn-A05-p15426487
6	A05	138.046	A0511933175	Bn-A05-p15446739
6	A05	138.046	A0511934213	Bn-A05-p15447772
6	A05	138.046	A0511937161	Bn-A05-p15459604
6	A05	141.402	A0515563455	Bn-A05-p16867347
6	A05	143.021	A0514469505	Bn-A05-p17420484
6	A05	143.021	A0514469634	Bn-A05-p17420613
6	A05	143.021	A0515587576	Bn-scaff_18140_1-p385729
6	A05	144.565	A0515586271	Bn-A05-p16909956
6	A05	145.984	A0516659668	Bn-A05-p18391581
6	A05	146.699	A0517006162	Bn-A05-p18753257
6	A05	146.699	A0517025635	Bn-A05-p18768801
6	A05	149.493	A0515606529	Bn-A05-p16938263
6	A05	151.816	A0514468612PA	Bn-A05-p17419591
6	A05	152.991	A0514435442	Bn-A05-p17392998
6	A05	153.686	A05r1670159	Bn-A05-p17202622
6	A05	157.868	A0516381142	Bn-A05-p18101769
6	A05	158.334	A0516389220	Bn-A05-p18109536
6	A05	158.334	A0516389220	Bn-A05-p18109527
6	A05	158.334	A0516423774	Bn-A05-p18137410
6	A05	158.334	A0516520462	Bn-A05-p18229790
6	A05	160.814	A0517048451	Bn-A05-p18793322
6	A05	160.814	A0517065821	Bn-A05-p18807426
6	A05	161.918	A0517086999	Bn-A05-p18828589
6	A05	165.141	A0517453639	Bn-A05-p19209866
6	A05	165.599	A0517605513	Bn-A05-p19359433
6	A05	169.471	A0517441037	Bn-A05-p19195181
6	A05	172.201	A0517704669	Bn-A05-p19514459
6	A05	173.211	A0517723350	Bn-A05-p19532660
6	A05	176.284	A0517822847	Bn-A05-p19623018
6	A05	176.284	A0517986390	Bn-scaff_18826_1-p632914
6	A05	178.763	A0517869976	Bn-A05-p19650213
6	A05	178.763	A0517890204	Bn-A05-p19668632
6	A05	178.763	C0536348916	Bn-A05-p19612275
6	A05	180.257	A0518017730	Bn-A05-p19802577
6	A05	184.352	A0518651194	Bn-A05-p20443393
6	A05	184.965	Cnnr70167416	Bn-A05-p20449058
6	A05	186.438	A0518764550	Bn-A05-p20564729
6	A05	187.671	A0518805551	Bn-A05-p20601139
6	A05	188.242	A0518830588	Bn-A05-p20626818
6	A05	188.81	A0518750607	Bn-A05-p20550694
6	A05	190.08	A0518763474	Bn-A05-p20563653
6	A05	190.725	A0518730739	Bn-A05-p20534431
6	A05	190.725	A0518749707PA	Bn-A05-p20549826
6	A05	197.633	A0519255639	Bn-A05-p21107181
6	A05	197.633	A0519330737	Bn-A05-p21176831
6	A05	197.633	C0538564890	Bn-scaff_21369_1-p381222
6	A05	198.524	A0519222971	Bn-A05-p21065087
6	A05	198.965	A0519232253	Bn-A05-p21081145
6	A05	199.852	A0519369605	Bn-A05-p21210078
6	A05	200.78	A0519402976	Bn-A05-p21243931
6	A05	228.156	A0520387699	Bn-A05-p22324761
6	A05	236.586	A0520863605PA	Bn-A05-p22789344
6	A05	238.184	A0520863971	Bn-A05-p22789711
6	A05	243.179	A0520786182	Bn-A05-p22712783
6	A05	245.94	A0520854945	Bn-A05-p22780670
6	A05	247.725	A0520872177	Bn-A05-p22797664
6	A05	250.836	C05r3699924	Bn-scaff_20219_1-p308326
6	A05	251.351	A0521077005	Bn-A05-p22969550
6	A05	251.911	A0521207237	Bn-A05-p23044521
6	A05	255.215	A0521180556	Bn-A05-p23019620
6	A05	256.431	A0521048892	Bn-A05-p22938228
6	A05	260.934	A0521444314	Bn-A02-p23280472
6	A05	271.83	A0522133249	Bn-A02-p26640222
6	A05	273.283	A0522885557	Bn-A05-p23848037
6	A05	275.433	A0522876397	Bn-A05-p23855991
6	A05	276.981	A0522536444	Bn-Scaffold000191-p89779
7	C04-1	0	C04378587	Bn-scaff_15832_1-p52737
7	C04-1	1.311	C04101563	Bn-scaff_15838_1-p85682
7	C04-1	1.311	C04250598	Bn-scaff_17712_1-p59419
7	C04-1	1.311	C0482477	Bn-scaff_15838_1-p103112
7	C04-1	1.311	C0498013	Bn-scaff_15838_1-p88193
7	C04-1	5.516	C04r78551	Bn-scaff_23534_1-p37312
7	C04-1	5.516	C04r79175	Bn-scaff_23534_1-p36688
7	C04-1	8.089	C04r105324	Bn-scaff_23534_1-p11593
7	C04-1	8.583	C04661	Bn-scaff_22933_1-p110027
7	C04-1	34.91	C043177813	Bn-scaff_16534_1-p551394
7	C04-1	34.91	C04r721823	Bn-scaff_16534_1-p509606
7	C04-1	34.91	C04r725466	Bn-scaff_16534_1-p504933
7	C04-1	40.9	C043789987	Bn-scaff_16534_1-p1167148
7	C04-1	40.9	C043797370	Bn-scaff_16534_1-p1183510
7	C04-1	42.937	C043849059	Bn-scaff_16534_1-p1255498
7	C04-1	44.038	C043856903	Bn-scaff_16534_1-p1262658
7	C04-1	51.767	C044906947	Bn-scaff_16534_1-p2320270
7	C04-1	53.665	C04r995761	Bn-scaff_16534_1-p2435960
7	C04-1	61.711	C046031903	Bn-scaff_15908_1-p885163
7	C04-1	64.946	C046779151	Bn-scaff_19248_1-p233324
7	C04-1	78.721	C0423084844	Bn-scaff_19899_1-p684603
8	A04	0	A04620930	Bn-A04-p745024
8	A04	3.798	A04542168	Bn-A04-p665754
8	A04	4.755	A04462855	Bn-A04-p583036
8	A04	4.755	A04480973	Bn-A04-p600223
8	A04	8.089	A04104399	Bn-A04-p122280
8	A04	8.089	A04200564	Bn-A04-p267294
8	A04	8.964	A04r14963	Bn-A04-p357272
8	A04	11.677	A04r47447	Bn-A04-p1032336
8	A04	12.115	A04r37417	Bn-A04-p1042273
8	A04	15.35	A041037957	Bn-A04-p1276308
8	A04	22.76	A042858685	Bn-A04-p3182956
8	A04	28.564	A021977941	Bn-A04-p2847914
8	A04	28.564	A042534936	Bn-A04-p2845855
8	A04	31.47	A04r263828	Bn-A04-p3267803
8	A04	31.47	A04r268732	Bn-A04-p3263085
8	A04	31.47	A04r269379	Bn-A04-p3262432
8	A04	35.237	A043587905	Bn-A04-p3990611
8	A04	35.237	A043674724	Bn-A06-p5441991
8	A04	35.237	A043748408	Bn-A06-p5393231
8	A04	35.237	A043761542	Bn-A06-p5372653
8	A04	41.684	A043271347	Bn-A04-p3602299
8	A04	41.684	A043540219	Bn-A04-p3933714
8	A04	43.818	A043016839	Bn-A04-p3351150
8	A04	46.221	A043253401	Bn-A04-p3583216
8	A04	46.221	A043297129	Bn-A04-p3628682
8	A04	51.288	Cnnr17943249	Bn-scaff_20191_1-p143344
8	A04	52.356	A044443618	Bn-A04-p4325390
8	A04	55.035	A044305768PA	Bn-A04-p4224705
8	A04	59.239	A043864002	Bn-A06-p5274160
8	A04	59.239	A044053269	Bn-A06-p5179267
8	A04	61.134	A044364522	Bn-A04-p4276334
8	A04	62.185	A046321517	Bn-Scaffold000104-p563040
8	A04	65.879	A048885015	Bn-A04-p7540834
8	A04	65.879	A048943515	Bn-A04-p7598934
8	A04	65.879	A04r390754	Bn-Scaffold005956-p293
8	A04	68.784	A047754487	Bn-A04-p6550369
8	A04	68.784	A047885464	Bn-A04-p6653508
8	A04	71.689	A048001447	Bn-A04-p6748822
8	A04	71.689	C0433343529	Bn-A04-p7044446
8	A04	72.318	A04r377172	Bn-A04-p7349115
8	A04	77.618	A049947883	Bn-A04-p8834259
8	A04	77.618	A04r462315	Bn-A04-p8790105
8	A04	77.618	A04r490263	Bn-A04-p8761898
8	A04	82.707	A0410211913	Bn-A04-p9119142
8	A04	82.707	A0410212638	Bn-A04-p9119867
8	A04	88.244	A0411830026	Bn-A04-p10680523
8	A04	88.244	A0716691607	Bn-A04-p10494765
8	A04	92.164	A0411745881	Bn-A04-p10600455
8	A04	92.834	A0411766578PA	Bn-A04-p10628643
8	A04	92.834	A0411766912	Bn-A04-p10628977
8	A04	95.876	A0412223051	Bn-A04-p11026664
8	A04	97.383	A0412315824PA	Bn-A04-p11164883
8	A04	101.194	C0438906149	Bn-A04-p11325008
8	A04	103.289	A0412691145	Bn-A04-p11633439
8	A04	103.886	A04r633544	Bn-A04-p11247206
8	A04	104.429	A0412343654	Bn-A04-p11191754
8	A04	104.429	A0412349788	Bn-A04-p11197707
8	A04	106.909	A0412028144	Bn-A04-p10867512
8	A04	106.909	A0412041691	Bn-A04-p10881502
8	A04	106.909	A0412074005PA	Bn-A04-p10912425
8	A04	106.909	A0412076899	Bn-scaff_15852_1-p234569
8	A04	106.909	A0412213828	Bn-A04-p11017537
8	A04	111.113	A0412471834	Bn-A04-p11420466
8	A04	111.113	A0412479834	Bn-A04-p11425304
8	A04	114.88	A0412780295	Bn-A04-p11765380
8	A04	114.88	Annr47972381	Bn-A04-p11693521
8	A04	119.085	A0412923275	Bn-A04-p11957518
8	A04	119.085	A0412970481	Bn-A04-p12010066
8	A04	119.085	Annr15702546	Bn-A04-p11923511
8	A04	121.99	Annr15686911PA	Bn-A04-p11900571
8	A04	124.048	A0413577906PA	Bn-A04-p12891881
8	A04	128.692	A0413648408	Bn-A04-p12959668
8	A04	128.692	A0413761679	Bn-A04-p13068545
8	A04	131.598	A0413237879	Bn-A04-p12251256
8	A04	131.598	A0413245368	Bn-A04-p12256636
8	A04	131.598	A0413326977	Bn-A04-p12344157
8	A04	138.505	A0413015334PA	Bn-A04-p12037515
8	A04	145.187	C0441686052	Bn-scaff_22091_1-p89053
8	A04	152.321	A0414160938	Bn-A04-p13497608
8	A04	152.321	A0414254894	Bn-A04-p13583325
8	A04	152.321	A0414308915	Bn-A04-p13665489
8	A04	156.966	A0413825972PA	Bn-A01-p14559770
8	A04	159.024	A0413880754	Bn-A04-p13122589
8	A04	159.024	A0413894819	Bn-A04-p13129093
8	A04	159.024	C0441504291	Bn-A04-p13241959
8	A04	161.428	A04r859817	Bn-A04-p13245778
8	A04	163.561	A0414038989	Bn-A04-p13370433
8	A04	163.561	A0414148774	Bn-A09-p30016810
8	A04	167.765	A0414401988PA	Bn-A04-p13761897
8	A04	168.317	A0414381083	Bn-A04-p13738279
8	A04	168.868	A0414351459	Bn-A04-p13711282
8	A04	172.819	A0414687908	Bn-A04-p14156506
8	A04	173.587	A04r1061144	Bn-A04-p14357445
8	A04	174.318	A04r1057790	Bn-A04-p14360799
8	A04	176.036	A0414853313	Bn-A04-p14380140
8	A04	176.036	A0414881039	Bn-A04-p14410667
8	A04	177.15	A0415005731	Bn-A04-p14565138
8	A04	178.287	A0414873132	Bn-A04-p14397957
8	A04	186.584	C0443620841	Bn-A04-p14630533
8	A04	205.891	A0416484408	Bn-A04-p16303678
8	A04	205.891	A04r1204398	Bn-A04-p16276464
8	A04	205.891	A0815762659	Bn-A09-p32165581
8	A04	208.286	A0416540801	Bn-A04-p16365226
8	A04	208.773	A0416755284	Bn-A04-p16598514
8	A04	208.773	A0416764252	Bn-A04-p16607433
8	A04	209.345	A0416733534	Bn-A04-p16579551
8	A04	211.331	C0445498974	Bn-A04-p16584084
8	A04	218.169	A0417648688	Bn-A04-p17541623
8	A04	219.58	A0417510910	Bn-A04-p17412823
8	A04	220.949	A0417794982	Bn-A04-p17686228
8	A04	223.945	A0417808940	Bn-A04-p17698780
8	A04	223.945	A0417822235	Bn-A04-p17712184
8	A04	225.613	A0417847919	Bn-A04-p17738097
8	A04	227.818	A0417850498	Bn-A04-p17740663
8	A04	228.464	C0446923075	Bn-scaff_20270_1-p792475
8	A04	230.032	A0417865768	Bn-A04-p17756059
8	A04	230.592	A0417877587	Bn-A04-p17768404
9	C04-2	0	Cnnr79270376	Bn-scaff_17482_1-p6769
9	C04-2	1.718	C036353439	Bn-scaff_16700_1-p47251
9	C04-2	13.525	C0442717440	Bn-scaff_16804_2-p284402
9	C04-2	13.525	C0442754666	Bn-scaff_16804_2-p255570
9	C04-2	17.716	C0444173102	Bn-scaff_15585_1-p235075
9	C04-2	18.73	C0444202360	Bn-scaff_15585_1-p265441
9	C04-2	19.74	C0444214028	Bn-scaff_15585_1-p276555
9	C04-2	23.512	C0444478450	Bn-scaff_15585_1-p1069334
9	C04-2	24.035	C0444500243	Bn-scaff_15585_1-p1089867
9	C04-2	24.562	C0444530343	Bn-scaff_15585_1-p1109141
9	C04-2	25.061	C04r4159171	Bn-scaff_20804_1-p111983
9	C04-2	25.567	C0444771988	Bn-scaff_20804_1-p7840
9	C04-2	25.567	C0444776264	Bn-scaff_20804_1-p3564
9	C04-2	27.286	C0444735840	Bn-scaff_20804_1-p43582
9	C04-2	28.432	C0444741814	Bn-scaff_20804_1-p37594
9	C04-2	28.432	C0444745714	Bn-scaff_20804_1-p33693
9	C04-2	38.197	C0445325057	Bn-scaff_16888_1-p1140119
9	C04-2	38.197	C0445327498	Bn-scaff_16888_1-p1142527
9	C04-2	42.63	C0445595521	Bn-scaff_16888_1-p1426135
9	C04-2	44.793	C0445737037	Bn-scaff_16888_1-p1561387
9	C04-2	46.948	C04r4305110	Bn-scaff_16888_1-p1866577
9	C04-2	46.948	C04r4309884	Bn-scaff_16888_1-p1855319
9	C04-2	48.086	C0446171826	Bn-scaff_20270_1-p39619
9	C04-2	51.511	C0446453567	Bn-scaff_20270_1-p332105
9	C04-2	58.128	C0446357434	Bn-scaff_20270_1-p210772
9	C04-2	64.405	C0446843722	Bn-scaff_20270_1-p718592
9	C04-2	65.799	C0446840607	Bn-scaff_20270_1-p715501
9	C04-2	66.706	C0446951935	Bn-scaff_20270_1-p849122
9	C04-2	67.589	C0446986106	Bn-scaff_20270_1-p881395
9	C04-2	70.82	C0447289490	Bn-scaff_18903_1-p127936
9	C04-2	71.822	C0447312205	Bn-scaff_18903_1-p158777
9	C04-2	72.353	C0447299481	Bn-scaff_18903_1-p137109
9	C04-2	74.85	C0447531676	Bn-scaff_18903_1-p371596
9	C04-2	74.85	C0447557846	Bn-scaff_18903_1-p404304
9	C04-2	78.185	C0447585206	Bn-scaff_18903_1-p432481
9	C04-2	78.185	C0447642498	Bn-scaff_18903_1-p489532
9	C04-2	78.185	C0447735837	Bn-scaff_18903_1-p568442
9	C04-2	80.665	C0447881458	Bn-scaff_18903_1-p669840
9	C04-2	80.665	C0447901959	Bn-scaff_18903_1-p690920
9	C04-2	81.687	C04r4413526	Bn-scaff_18903_1-p757633
9	C04-2	86.549	C0448114429	Bn-scaff_18903_1-p893924
9	C04-2	86.549	C0448117872	Bn-scaff_18903_1-p897366
9	C04-2	89.454	C0448252249	Bn-scaff_18903_1-p995626
9	C04-2	96.827	Annr31594116	Bn-scaff_27676_1-p110403
9	C04-2	96.827	C0448341666	Bn-scaff_27676_1-p62035
9	C04-2	96.827	C0448892704	Bn-scaff_27676_1-p142772
9	C04-2	101.031	A0419014692	Bn-A04-p18962378
9	C04-2	101.031	C0448812853	Bn-scaff_27676_1-p223690
9	C04-2	102.326	C0448436096	Bn-scaff_16865_1-p164431
10	C01	0	C011773755	Bn-scaff_15838_1-p1372150
10	C01	4.618	C011885058	Bn-scaff_15838_1-p1476644
10	C01	5.567	C011923651	Bn-scaff_15838_1-p1551711
10	C01	5.567	C011928766	Bn-scaff_15838_1-p1556826
10	C01	9.771	C011977275	Bn-scaff_15838_1-p1614431
10	C01	9.771	C012020729	Bn-scaff_16182_1-p629084
10	C01	9.771	C012047333	Bn-scaff_15838_1-p1684617
10	C01	18.087	C012403248	Bn-scaff_15838_1-p2029088
10	C01	18.087	C012408256	Bn-scaff_15838_1-p2035980
10	C01	24.465	C012644665	Bn-scaff_15838_1-p2268600
10	C01	26.868	C012629395	Bn-scaff_15838_1-p2253503
10	C01	35.471	C013253465	Bn-scaff_15838_5-p420555
10	C01	38.078	C013631449	Bn-scaff_15838_5-p800293
10	C01	38.544	C013609257	Bn-scaff_15838_5-p779070
10	C01	39.955	C013593256	Bn-scaff_15838_5-p759592
10	C01	41.237	C013718754	Bn-scaff_15838_5-p885651
10	C01	43.764	A012847759	Bn-scaff_15838_5-p1043118
10	C01	44.173	C013995608	Bn-scaff_15838_5-p1158185
10	C01	45.035	C014015250	Bn-scaff_15838_5-p1181758
10	C01	45.468	C014324708	Bn-scaff_17978_1-p52856
10	C01	58.244	C017866769	Bn-scaff_17827_1-p963588
10	C01	59.759	C018205998	Bn-scaff_20210_1-p177476
10	C01	59.759	C018206075	Bn-scaff_20210_1-p177399
10	C01	63.526	C018219815	Bn-scaff_20210_1-p163599
10	C01	63.526	C018221301	Bn-scaff_20210_1-p162115
10	C01	68.633	C019059861	Bn-scaff_16128_2-p29363
10	C01	69.849	C01r561025	Bn-scaff_24869_1-p152736
10	C01	69.849	C01r630575	Bn-scaff_24869_1-p147699
10	C01	70.356	C0111023318	Bn-scaff_17592_1-p642504
10	C01	70.907	C0111034251	Bn-scaff_17592_1-p654560
10	C01	73.997	C0111202986	Bn-scaff_17369_1-p1208179
10	C01	73.997	C0111203590	Bn-scaff_17369_1-p1207575
10	C01	81.839	C0111540313	Bn-scaff_17369_1-p843089
10	C01	81.839	C0111551257	Bn-scaff_17369_1-p829445
10	C01	83.383	C0111557729	Bn-scaff_17369_1-p818355
10	C01	84.401	C01r825966	Bn-scaff_17369_1-p366584
10	C01	85.469	C01r809168	Bn-scaff_17369_1-p386575
10	C01	94.35	C0113532596	Bn-scaff_19614_1-p36023
10	C01	94.824	C0113678144	Bn-scaff_27129_1-p98351
10	C01	95.294	C0113683328	Bn-scaff_27129_1-p103216
10	C01	96.601	C0114512426	Bn-scaff_15747_1-p424053
10	C01	98.475	A019817818	Bn-A01-p11469992
10	C01	98.475	Cnnr65758223	Bn-A01-p11330661
10	C01	99.861	C01r1148667	Bn-scaff_22790_1-p475719
10	C01	102.176	C0115953915	Bn-scaff_22790_1-p250265
10	C01	102.176	Cnnr74949935	Bn-scaff_22790_1-p219701
10	C01	104.512	C01r986066	Bn-scaff_22790_1-p84023
10	C01	105.985	C0115519349	Bn-scaff_17203_1-p315290
10	C01	107.933	C0116178173	Bn-scaff_22790_1-p777045
10	C01	107.933	C0116247117	Bn-scaff_22790_1-p821192
10	C01	109.311	C0116263345	Bn-scaff_22790_1-p829614
10	C01	112.059	C0116657043	Bn-scaff_20126_1-p457
10	C01	112.059	C01r1271057	Bn-scaff_22790_1-p952392
10	C01	114.116	C0117049476	Bn-scaff_20250_1-p348921
10	C01	114.116	C01r1540762	Bn-scaff_20250_2-p12794
10	C01	116.149	C01r1520990	Bn-scaff_16691_1-p572782
10	C01	117.399	C01r2501622	Bn-scaff_20452_1-p207078
10	C01	117.399	Cnnr45586349	Bn-scaff_20452_1-p146457
10	C01	117.991	C0124493672	Bn-scaff_15791_1-p138522
10	C01	120.263	Cnnr40078855	Bn-scaff_23795_1-p471265
10	C01	121.72	C0128931721	Bn-scaff_16055_1-p119822
10	C01	124.251	Cnnr64762012	Bn-scaff_16929_1-p626197
10	C01	126.061	C0129042243	Bn-scaff_16055_1-p678726
10	C01	126.061	C0129102658	Bn-scaff_16055_1-p776100
10	C01	130.239	C0131347708	Bn-scaff_15879_1-p31965
10	C01	134.452	C0131201434	Bn-scaff_16534_2-p79383
10	C01	136.544	C0131190515	Bn-scaff_16534_2-p51823
10	C01	136.544	C01r3232596	Bn-scaff_16534_2-p244035
10	C01	145.184	C0131173367PA	Bn-scaff_16534_2-p38670
10	C01	150.3	C0132143598	Bn-scaff_28165_1-p40330
10	C01	151.228	C0132409693	Bn-scaff_17036_1-p19202
10	C01	152.536	C0132240825	Bn-scaff_20764_1-p2534
10	C01	157.083	C01r3600016PA	Bn-scaff_24466_1-p62701
10	C01	159.149	A0119204076	Bn-scaff_17515_1-p583013
10	C01	160.196	C0135924815	Bn-scaff_19168_1-p109723
10	C01	161.104	C0136017377	Bn-scaff_19168_1-p9620
10	C01	163.402	C0136380585	Bn-scaff_15936_1-p245327
10	C01	164.78	A01r2612550	Bn-scaff_16567_1-p98742
10	C01	165.249	C0136987347	Bn-scaff_21884_1-p153891
10	C01	165.711	C0136988204	Bn-scaff_21884_1-p154748
10	C01	167.197	C0137027224	Bn-scaff_21884_1-p185790
10	C01	171.89	A0121043425	Bn-A01-p26519047
11	A01	0	A0136516	Bn-A01-p442492
11	A01	4.764	A012518742PA	Bn-A01-p137869
11	A01	5.635	A0129929PA	Bn-A01-p436141
11	A01	6.04	A012590705PA	Bn-A01-p206610
11	A01	6.246	A012519586	Bn-A01-p138731
11	A01	6.965	A012628362	Bn-A01-p250759
11	A01	8.905	A012449284	Bn-A01-p80385
11	A01	8.905	A012544476	Bn-A01-p161237
11	A01	8.905	A012560144	Bn-A01-p176052
11	A01	13.043	A01449129	Bn-A01-p820317
11	A01	14.396	A01238963	Bn-A01-p648196
11	A01	16.387	A01236733PA	Bn-A01-p645951
11	A01	17.044	A01282228	Bn-A01-p688355
11	A01	20.543	A01540994	Bn-A01-p923356
11	A01	20.543	A01557581	Bn-A01-p941792
11	A01	22.58	A01647648	Bn-A01-p1062520
11	A01	24.659	A01723009	Bn-A01-p1125565
11	A01	24.659	A01749100	Bn-A01-p1145674
11	A01	24.659	A01753032	Bn-A01-p1149351
11	A01	25.904	A01755807	Bn-A01-p1152123
11	A01	27.149	A01554994	Bn-A01-p939202
11	A01	40.999	A011559279	Bn-A01-p2067006
11	A01	40.999	A011561788	Bn-A01-p2069488
11	A01	41.652	A01r103884	Bn-A01-p1993302
11	A01	43.071	A011413459	Bn-A01-p1879401
11	A01	44.49	A011586633	Bn-A01-p2094793
11	A01	49.441	A011727139	Bn-A01-p2242890
11	A01	50.164	A011729966	Bn-A01-p2245780
11	A01	50.164	A011775948	Bn-A01-p2303308
11	A01	51.1	A011793043	Bn-A01-p2318972
11	A01	52.123	A011939611	Bn-A01-p2453758
11	A01	54.193	A012035080	Bn-A01-p2538180
11	A01	55.7	A012076602	Bn-A01-p2574969
11	A01	56.566	A012094564	Bn-A01-p2587709
11	A01	58.818	C073798925	Bn-A05-p3429612
11	A01	59.271	A012220711	Bn-A01-p2713583
11	A01	81.472	A014856648	Bn-A01-p5265598
11	A01	82.437	A015034468	Bn-A01-p5469727
11	A01	83.005	A015042606	Bn-A01-p5480514
11	A01	84.686	A01r319411	Bn-A01-p5570110
11	A01	84.686	A01r346634	Bn-A01-p5536695
11	A01	88.021	A015154600	Bn-A01-p5647795
11	A01	88.021	A015165863	Bn-A01-p5658004
11	A01	88.021	C01r456186	Bn-A01-p5635471
11	A01	92.225	A015217408	Bn-A01-p5715141
11	A01	92.225	A01r356172	Bn-A01-p5752342
11	A01	92.382	A01r350458	Bn-A01-p5732226
11	A01	92.629	A01r351255	Bn-A01-p5731429
11	A01	92.629	A01r352044	Bn-A01-p5730640
11	A01	94.023	A015301143	Bn-A01-p5821651
11	A01	102.621	A016898043PA	Bn-A01-p7557422
11	A01	102.621	A016898964	Bn-A01-p7558345
11	A01	103.401	A016901133	Bn-A01-p7560785
11	A01	108.241	A015671593	Bn-A01-p6188347
11	A01	110.806	A016154320	Bn-A01-p6713213
11	A01	112.876	A016372207	Bn-A01-p6959248
11	A01	116.409	C0111577707	Bn-scaff_17369_1-p794147
11	A01	119.11	C0111542028	Bn-scaff_17369_1-p841371
11	A01	121.904	A018316136	Bn-A01-p9699152
11	A01	125.274	A018132236	Bn-A01-p9499100
11	A01	129.368	A018491979	Bn-A01-p9866468
11	A01	129.368	A018511262PA	Bn-A01-p9884449
11	A01	131.632	A018480162	Bn-A01-p9853365
11	A01	134.773	A018852208	Bn-A01-p10249225
11	A01	134.773	A018904034	Bn-A01-p10278752
11	A01	134.773	Annr12899384	Bn-A01-p10000230
11	A01	136.789	Annr14718226	Bn-A01-p10071456
11	A01	140.184	A019216766	Bn-A01-p11137395
11	A01	140.184	A01r569144	Bn-A01-p11174997
11	A01	141.649	A019851927	Bn-A01-p11492050
11	A01	143.155	A01r826013	Bn-Scaffold000253-p27839
12	A09	0	A091638078PA	Bn-A09-p614715
12	A09	0.409	A091634318PA	Bn-A09-p620595
12	A09	1.222	A09r21430PA	Bn-A09-p594794
12	A09	1.627	A09r308423PA	Bn-A09-p574205
12	A09	10.841	A09476810	Bn-A09-p222701
12	A09	12.302	A09539846	Bn-A09-p135892
12	A09	12.817	A09565847	Bn-scaff_15783_1-p273092
12	A09	15.39	A09866809	Bn-A01-p26914512
12	A09	16.076	A09861964	Bn-A01-p26921219
12	A09	29.984	A091928005	Bn-A09-p2033767
12	A09	30.462	A091920224	Bn-A09-p2044817
12	A09	34.16	A092324670	Bn-A09-p1603105
12	A09	36.31	A092294741	Bn-A09-p1631944
12	A09	38.146	A092448173	Bn-scaff_19783_1-p71479
12	A09	38.665	A092140342	Bn-A09-p1786726
12	A09	39.84	A092453962	Bn-A01-p9146490
12	A09	45.377	A092449731	Bn-A01-p9150695
12	A09	45.377	A092450831	Bn-A01-p9149601
12	A09	45.377	A092469614	Bn-A01-p9129693
12	A09	56.133	A092944565	Bn-A09-p3024539
12	A09	56.133	A093031274	Bn-A09-p3097420
12	A09	56.754	A092999148	Bn-A09-p3064935
12	A09	57.485	A092966603	Bn-A09-p3047090
12	A09	59.129	A093137907	Bn-A09-p3237193
12	A09	62.757	A093695622	Bn-A09-p4384911
12	A09	62.757	A093722419	Bn-A09-p4351470
12	A09	63.411	A093776220	Bn-A09-p4286317
12	A09	64.705	A09r530798	Bn-A09-p4241780
12	A09	67.551	A093906694	Bn-A09-p4096474
12	A09	69.357	A093979270	Bn-A09-p4024534
12	A09	69.357	A093982306	Bn-A09-p4021115
12	A09	70.582	A093999318	Bn-A09-p3994437
12	A09	70.582	A093999691	Bn-A09-p3994064
12	A09	72.489	A09r610241	Bn-Scaffold000178-p118125
12	A09	73.409	A094358812	Bn-A09-p4447029
12	A09	79.622	A094757775	Bn-A09-p4850180
12	A09	81.116	A094850038	Bn-Scaffold000321-p12341
12	A09	81.116	A09r679073	Bn-A09-p4913177
12	A09	81.116	A09r693654	Bn-A09-p4927893
12	A09	82.081	Annr39532497	Bn-A09-p5298521
12	A09	84.017	A095015235	Bn-A09-p5455608
12	A09	91.277	A095213793	Bn-A09-p5631441
12	A09	95.18	A095553806	Bn-A09-p7317278
12	A09	96.326	A095541331	Bn-A09-p7331034
12	A09	101.046	A095643968	Bn-A09-p7191362
12	A09	113.858	A098149008	Bn-A09-p8891277
12	A09	113.858	A09r1031392	Bn-A09-p8957856
12	A09	119.445	A098283324	Bn-A09-p9103739
12	A09	120.624	A098414770	Bn-A09-p9325966
12	A09	120.624	Annr22733866	Bn-A09-p9317714
12	A09	121.696	A098281507	Bn-A09-p9101925
12	A09	122.24	A098460857	Bn-A09-p9379347
12	A09	129.978	A099717275PA	Bn-A09-p14031358
12	A09	131.306	A09r1139563	Bn-A09-p14246053
12	A09	140.187	A099944096PA	Bn-A09-p13836909
12	A09	147.893	A099950392	Bn-A09-p13824652
12	A09	150.914	A0910842958	Bn-scaff_17888_1-p435307
12	A09	153.343	A0913114773	Bn-A09-p17332686
12	A09	153.882	A0913271701	Bn-A09-p17511656
12	A09	156.663	Annr39254903	Bn-A09-p11692396
12	A09	158.099	A0912833142	Bn-A09-p16998291
12	A09	160.448	A0912253815PA	Bn-scaff_20979_1-p309863
12	A09	161.277	A0912355017PA	Bn-A09-p14783306
12	A09	163.821	A0912675514	Bn-A09-p14432426
12	A09	164.446	C0918290779	Bn-scaff_23293_1-p25406
12	A09	166.415	A0910761537	Bn-A09-p12929078
12	A09	180.521	A0921933466PA	Bn-A09-p23554212
12	A09	180.925	A0921933605PA	Bn-A09-p23554351
12	A09	186.015	A0921902968	Bn-A09-p23525690
12	A09	186.015	A0921933656	Bn-A09-p23554402
12	A09	188.643	A0922065803	Bn-A09-p23693948
12	A09	189.154	A0922081699	Bn-A09-p23707462
12	A09	200.145	A0923360705	Bn-A09-p25316014
12	A09	200.145	A0923363532	Bn-A09-p25319672
12	A09	200.145	A0923394648	Bn-Scaffold000460-p5716
12	A09	201.972	A0923692880	Bn-A09-p25575397
12	A09	220.572	A0926138145	Bn-A09-p28212233
12	A09	221.59	Annr15533174	Bn-A09-p28266331
12	A09	222.064	A0926361367	Bn-A09-p28463402
12	A09	225.201	A0926632132	Bn-A09-p28695042
12	A09	225.201	C0829160069	Bn-A09-p28681656
12	A09	229.405	A0926840515	Bn-A09-p28910059
12	A09	229.405	A0926847662	Bn-A09-p28918272
12	A09	229.405	A0926848422	Bn-A09-p28919016
12	A09	234.943	A0926655621	Bn-A09-p28717690
12	A09	234.943	A0926660856	Bn-A09-p28722989
12	A09	239.952	A0926599069	Bn-A09-p28670849
12	A09	243.424	A09r3057439	Bn-A09-p29019543
12	A09	246.703	A09r3050247	Bn-A09-p29012402
12	A09	247.99	A0927047244	Bn-A09-p29171797
12	A09	247.99	A09r3084563	Bn-A09-p29052616
12	A09	248.578	A0927063736	Bn-A09-p29186255
12	A09	249.166	A0927166013	Bn-A09-p29275947
12	A09	253.691	A0927620498	Bn-A09-p29785600
12	A09	254.283	A0927577699	Bn-A09-p29756068
12	A09	257.644	A0927449599	Bn-A09-p29630906
12	A09	260.635	A0927873120	Bn-A09-p30058110
12	A09	262.45	A0927920568	Bn-A09-p30105467
12	A09	265.052	A0927935312	Bn-A09-p30117412
12	A09	265.841	A0927948009	Bn-A09-p30145025
12	A09	267.132	A0928059989	Bn-A09-p30280973
12	A09	267.132	A0928063791	Bn-A09-p30284813
12	A09	268.942	A0928155813	Bn-A09-p30371768
12	A09	270.179	A0928174153	Bn-A09-p30391674
12	A09	271.28	A0928210372	Bn-A09-p25899239
12	A09	271.827	A0928236600	Bn-A09-p30437673
12	A09	274.049	A0928469372	Bn-A09-p30718480
12	A09	276.419	A0928260725	Bn-A09-p30466030
12	A09	286.529	A0929770499	Bn-A09-p5977032
12	A09	287.662	A0929782892	Bn-A09-p31884693
12	A09	287.662	A0929790102	Bn-A09-p31890957
12	A09	287.662	A0929790451PA	Bn-A09-p31891306
12	A09	289.922	A0929995505	Bn-A09-p32104974
12	A09	297.548	A0930078611	Bn-A09-p32225646
12	A09	297.548	A0930084297	Bn-Scaffold011301-p120
12	A09	300.406	A0929744561	Bn-A09-p5168276
12	A09	300.978	A0929661294	Bn-A09-p5062101
12	A09	305.402	A0930146204	Bn-A09-p32321534
12	A09	307.612	A0930668240	Bn-A09-p32923447
12	A09	308.122	A0930687779	Bn-A09-p32944206
12	A09	308.674	A0930688780	Bn-A09-p32945202
12	A09	310.593	Annr14018301	Bn-A09-p33271433
12	A09	311.255	A09r3644807	Bn-A09-p33347915
12	A09	311.255	A09r3655746	Bn-A09-p33358168
12	A09	311.255	A09r3672696	Bn-A09-p33372571
12	A09	312.384	A09r3698030	Bn-A09-p33400463
12	A09	313.646	A09r3754199	Bn-A09-p33459299
12	A09	314.887	A09r3722852	Bn-A09-p33428597
12	A09	317.418	A09r3795273	Bn-A09-p33574107
12	A09	317.418	A09r3849715	Bn-A09-p33521094
12	A09	318.247	A09r3917158	Bn-A09-p33595011
12	A09	319.991	A09r3826871	Bn-A09-p33544191
12	A09	329.766	A0932205577	Bn-A09-p34995048
12	A09	336.841	A0932618215	Bn-scaff_21269_1-p118949
12	A09	342.158	A0932845031PA	Bn-A09-p35707505
12	A09	350.474	A0932729583	Bn-scaff_21269_1-p285510
12	A09	350.474	A0932733945	Bn-A09-p35604358
12	A09	351.513	A0932661635	Bn-A09-p35520944
12	A09	354.282	Annr16729005	Bn-A09-p35872885
12	A09	361.955	Annr13186635	Bn-A09-p36363739
12	A09	362.449	A0933421857	Bn-A09-p36410312
12	A09	365.384	A0933561852	Bn-A09-p36551108
12	A09	368.264	Cnnr8148736	Bn-A09-p36991758
12	A09	368.264	Cnnr8290395	Bn-A09-p37082082
13	A08	0	A08301197	Bn-A08-p358866
13	A08	0	A08440245	Bn-A08-p510718
13	A08	2.374	A08598224	Bn-A08-p657830
13	A08	3.702	A08633970	Bn-A08-p694721
13	A08	3.702	A08r16939	Bn-A08-p741480
13	A08	7.47	A08853960	Bn-A08-p937299
13	A08	7.47	A08930811	Bn-A08-p1007687
13	A08	13.683	A082445566	Bn-A08-p2973537
13	A08	14.459	A082658775	Bn-A08-p3178977
13	A08	14.775	A081941957	Bn-A08-p2512477
13	A08	15.11	A082014693	Bn-A08-p2576185
13	A08	15.748	A083512368	Bn-A08-p4107482
13	A08	16.295	A08r879435	Bn-A08-p4668561
13	A08	21.864	A084522739PA	Bn-A08-p5300648
13	A08	28.311	A084881712	Bn-A08-p5640946
13	A08	28.311	A086121722	Bn-A08-p7123976
13	A08	28.311	A08r1162097	Bn-A08-p8180093
13	A08	28.311	Annr9197541	Bn-A08-p4687828
13	A08	29.333	Annr33136854	Bn-A08-p8716833
13	A08	31.349	A085351170	Bn-A08-p6299307
13	A08	32.363	A085307303	Bn-A08-p6246411
13	A08	34.518	A085924132	Bn-Scaffold000219-p12098
13	A08	38.246	A088285958	Bn-A08-p10329729
13	A08	38.246	A088372628	Bn-A08-p10443959
13	A08	38.246	A088395644	Bn-Scaffold000316-p15795
13	A08	38.246	A088704290	Bn-A08-p10798067
13	A08	39.62	A088069111	Bn-A08-p10067927
13	A08	42.015	A08r1343913	Bn-A08-p10106723
13	A08	42.754	A08r1411217	Bn-Scaffold000247-p28610
13	A08	44.502	A088162714	Bn-A08-p10215334
13	A08	45.652	A089295269	Bn-A08-p11452221
13	A08	45.652	A089301583	Bn-A08-p11458466
13	A08	48.626	A0810374054	Bn-A08-p12699181
13	A08	52.887	A08r1606633	Bn-A08-p13200580
13	A08	53.353	A0811051828	Bn-A08-p13284369
13	A08	54.442	C0357137436	Bn-A08-p13325281
13	A08	55.022	A0811121238	Bn-A08-p13376746
13	A08	57.299	A0811276125	Bn-A08-p13516445
13	A08	57.299	A0811289604	Bn-A08-p13527152
13	A08	60.05	A0811333155	Bn-A08-p13573114
13	A08	63.415	A0811378053	Bn-A08-p13626982
13	A08	65.595	A0811622375	Bn-A08-p13892926
13	A08	65.595	A0811662960	Bn-A08-p13932634
13	A08	67.23	A0811755184	Bn-A08-p14056618
13	A08	68.874	A0811815271	Bn-A08-p14117791
13	A08	68.874	A0811851803	Bn-A08-p14156050
13	A08	72.789	C0220013178PA	Bn-scaff_16625_1-p124409
13	A08	74.296	A0812315043	Bn-A08-p14751458
13	A08	74.296	A0812315340	Bn-A08-p14751756
13	A08	76.924	A08r1794364	Bn-A08-p14616048
13	A08	78.418	A08r1793670	Bn-A08-p14616742
13	A08	78.418	Cnnr68836891	Bn-A08-p14597378
13	A08	80.788	A0812376879	Bn-A08-p14813540
13	A08	83.804	A0812509902	Bn-A08-p14977157
13	A08	83.804	Annr36654627	Bn-A08-p14976685
13	A08	87.139	A0812564032	Bn-A08-p15031334
13	A08	87.139	A0812564114	Bn-A08-p15031416
13	A08	90.907	A0812735302	Bn-A08-p15177299
13	A08	90.907	A0812798060	Bn-A08-p15239295
13	A08	92.338	A0812889669	Bn-A08-p15322011
13	A08	95.222	A0813277167	Bn-A08-p15782077
13	A08	95.725	A0813407212	Bn-A08-p15945454
13	A08	98.771	A0813593711	Bn-A08-p16132462
13	A08	98.771	A0813673395	Bn-A08-p16211013
13	A08	103.865	A0813664327PA	Bn-A08-p16201029
13	A08	109.502	A0813985520	Bn-A08-p16521179
13	A08	111.216	A0813961418	Bn-Scaffold000827-p421
13	A08	117.274	A0814465747	Bn-A08-p16990347
13	A08	117.72	A0814468091	Bn-A08-p16992690
13	A08	118.994	A0814689184	Bn-A08-p17202584
13	A08	119.955	A0814720670	Bn-A08-p17291598
13	A08	120.417	A0814722637	Bn-A08-p17293594
13	A08	121.84	A0814773171	Bn-A08-p17327135
13	A08	122.764	A0814867668	Bn-A08-p17402165
13	A08	124.001	A0815261330	Bn-A08-p17813465
13	A08	124.001	A0815279326	Bn-A08-p17830772
13	A08	125.853	A0815101693	Bn-A08-p17654459
13	A08	127.706	A0815023117	Bn-A08-p17570589
13	A08	127.706	A0815039054	Bn-A08-p17586676
13	A08	127.706	A0815103203	Bn-A08-p17655953
13	A08	129.978	A0815312006	Bn-A08-p17859330
13	A08	130.42	A072230559	Bn-A08-p17887796
13	A08	141.678	A0815552056	Bn-A08-p18107648
13	A08	143.242	A0815559693	Bn-A08-p18112619
13	A08	153.754	A0816819482	Bn-A08-p19449546
13	A08	154.195	A0816825039	Bn-A08-p19454534
13	A08	155.955	A08r2001836	Bn-A08-p19553756
13	A08	156.797	A08r2026822	Bn-A08-p19574453
13	A08	156.797	A08r2030619	Bn-A08-p19578180
13	A08	168.844	A0817834206	Bn-A08-p20373317
13	A08	169.789	A0817961724	Bn-A08-p20480348
13	A08	170.712	A0817811886	Bn-A08-p20343735
13	A08	174.013	A0817775586	Bn-A08-p20305036
13	A08	174.013	A0817783150	Bn-A08-p20314411
13	A08	175.295	A0817971901	Bn-A08-p20490539
14	C02	0	Cnnr18870772	Bn-scaff_15714_1-p2413028
14	C02	0.433	A02327821	Bn-A02-p2776634
14	C02	2.58	C022104589	Bn-scaff_15714_1-p2113009
14	C02	3.47	C022167393	Bn-scaff_15714_1-p2051174
14	C02	10.778	Cnnr41686935	Bn-scaff_15714_1-p1221404
14	C02	12.467	C023168966	Bn-scaff_15714_1-p1099018
14	C02	14.584	C023274864	Bn-scaff_15714_1-p1026389
14	C02	16.692	C023433490	Bn-scaff_15714_1-p865598
14	C02	19.253	C023481283	Bn-scaff_15714_1-p823297
14	C02	19.666	C023468238	Bn-scaff_15714_1-p833910
14	C02	22.422	C023840753	Bn-scaff_15714_1-p489734
14	C02	27.049	A022197968	Bn-scaff_23176_1-p79652
14	C02	32.487	C025567174	Bn-scaff_16934_1-p409102
14	C02	33.067	C025549588	Bn-scaff_16934_1-p426000
14	C02	34.201	C025542633	Bn-scaff_16934_1-p432017
14	C02	34.777	C025766386	Bn-scaff_16934_1-p211645
14	C02	34.777	C025817642	Bn-scaff_16934_1-p167048
14	C02	35.734	C025861950	Bn-scaff_16934_1-p98107
14	C02	36.526	C025948431	Bn-scaff_16269_1-p621892
14	C02	37.323	C026574199	Bn-scaff_16269_1-p57060
14	C02	38.247	C02r200020	Bn-scaff_19467_1-p26963
14	C02	39.01	C026984416	Bn-scaff_16804_1-p203519
14	C02	40.144	C027610450	Bn-scaff_16804_4-p112136
14	C02	40.72	C027755865	Bn-scaff_16804_4-p266761
14	C02	46.425	C0210598164PA	Bn-scaff_20942_1-p636145
14	C02	49.776	C029296160	Bn-scaff_21224_1-p99003
14	C02	49.776	C029353620	Bn-scaff_20461_1-p314199
14	C02	53.111	A0220655454	Bn-scaff_15712_5-p649917
14	C02	53.111	C028307658	Bn-scaff_15712_13-p43168
14	C02	74.064	C0210597083PA	Bn-scaff_20942_1-p637226
14	C02	91.789	C0210603270	Bn-scaff_20942_1-p626770
14	C02	92.214	C0211330574	Bn-scaff_23813_1-p7261
14	C02	95.29	C0211042971PA	Bn-scaff_20942_1-p226889
14	C02	96.103	C0211042920PA	Bn-scaff_20942_1-p226940
14	C02	99.283	C0210798803	Bn-scaff_20942_1-p434655
14	C02	99.847	C0211054566PA	Bn-scaff_25704_1-p16835
14	C02	100.252	C0211044051PA	Bn-scaff_25704_1-p4837
14	C02	105.789	C0211057347PA	Bn-scaff_25704_1-p19623
14	C02	114.215	C0212535780	Bn-scaff_16565_1-p1069257
14	C02	114.624	C0212712319	Bn-scaff_16565_1-p915907
14	C02	121.68	C0215917452	Bn-scaff_15839_1-p82468
14	C02	122.937	C0216239982	Bn-scaff_18702_1-p252456
14	C02	123.587	C0216498976	Bn-scaff_18702_1-p497261
14	C02	123.587	C0216899225	Bn-scaff_21861_1-p33892
14	C02	125.758	C0218689751	Bn-scaff_16369_1-p82394
14	C02	127.816	C0217119047	Bn-scaff_16130_1-p733651
14	C02	132.038	C0215582485	Bn-scaff_20979_1-p624297
14	C02	161.71	C0242400892	Bn-scaff_27946_1-p19861
14	C02	170.193	C0243919741	Bn-scaff_17721_1-p381227
14	C02	173.27	C0244064037	Bn-scaff_17721_1-p263958
14	C02	173.27	C0244074620	Bn-scaff_17721_1-p251095
14	C02	174.968	C0244125099	Bn-scaff_17721_1-p203796
14	C02	175.937	C0244151959	Bn-scaff_17721_1-p175463
14	C02	177.701	C0244252516	Bn-scaff_17177_1-p951734
14	C02	178.605	C0244366294	Bn-scaff_17177_1-p836129
14	C02	178.605	C0244366386	Bn-scaff_17177_1-p836037
14	C02	182.826	C0244698711	Bn-scaff_17177_1-p532521
14	C02	183.402	C0244768013	Bn-scaff_17177_1-p441984
14	C02	183.897	C0244843894	Bn-scaff_17177_1-p381225
14	C02	185.453	C0244856156	Bn-scaff_17177_1-p365264
14	C02	191.941	C0245155992	Bn-scaff_16139_1-p1393867
14	C02	202.847	C0246038674	Bn-scaff_16139_1-p463130
14	C02	204.249	A0224660225	Bn-A02-p27682762
14	C02	204.249	C0246139686	Bn-scaff_16139_1-p208662
14	C02	204.249	C02r915385	Bn-scaff_16139_1-p126168
15	A02	0	Annr915475	Bn-A02-p2288207
15	A02	1.337	Annr1061060	Bn-A02-p2443275
15	A02	1.974	Annr14670385	Bn-A02-p2527082
15	A02	5.667	Annr6188774	Bn-A02-p2638031
15	A02	6.863	A0256770	Bn-A02-p1327787
15	A02	6.863	A0258490	Bn-A02-p1326013
15	A02	19.994	A02485659	Bn-A02-p3011103
15	A02	21.049	A02508891	Bn-A02-p3033620
15	A02	23.665	A02708874	Bn-A02-p3214095
15	A02	24.976	A02716411	Bn-A02-p3221634
15	A02	28.178	A02796078	Bn-A02-p3306076
15	A02	41.34	Annr16916320	Bn-A02-p4259381
15	A02	42.182	A021559029	Bn-A02-p4183553
15	A02	42.182	A021597354	Bn-A02-p4220181
15	A02	43.984	Annr16926067	Bn-A02-p4277649
15	A02	44.896	Annr16942331	Bn-A02-p4290375
15	A02	74.371	A026976202	Bn-A02-p10129605
15	A02	74.817	A027019373	Bn-A02-p10176749
15	A02	75.295	A027631301	Bn-A02-p10806477
15	A02	75.295	A027638574	Bn-A02-p10811918
15	A02	75.769	A027491670	Bn-A02-p10626782
15	A02	82.941	A028776717	Bn-A02-p12061350
15	A02	83.828	A028616153	Bn-A02-p11906704
15	A02	84.584	A028674144	Bn-A02-p11960741
15	A02	85.086	A028733655	Bn-A02-p12028821
15	A02	85.086	A028825512	Bn-A02-p12107746
15	A02	86.393	A029630993	Bn-A03-p31160337
15	A02	86.819	A029566657	Bn-A02-p12815817
15	A02	87.689	A029785309	Bn-A02-p13123802
16	C06	0	C06843869	Bn-scaff_18362_1-p28939
16	C06	0.413	C061072671	Bn-scaff_18549_1-p451733
16	C06	0.413	C06r119068	Bn-scaff_18362_1-p106906
16	C06	2.774	C06309133	Bn-scaff_16670_1-p167090
16	C06	4.343	C062542286	Bn-scaff_18140_1-p80073
16	C06	5.874	C062590057	Bn-scaff_18140_1-p39519
16	C06	6.568	C062651660PA	Bn-scaff_19911_1-p93379
16	C06	6.568	C062652395	Bn-scaff_19911_1-p92644
16	C06	6.835	C062612430	Bn-scaff_18140_1-p8199
16	C06	7.102	C062652319	Bn-scaff_19911_1-p92720
16	C06	8.892	C062714348	Bn-scaff_19911_1-p31068
16	C06	21.855	C063160876	Bn-scaff_20866_1-p111789
16	C06	21.855	C063164449	Bn-scaff_20866_1-p108216
16	C06	21.855	C06r291203	Bn-scaff_16984_1-p22326
16	C06	25.484	C063555794	Bn-scaff_16485_1-p647035
16	C06	32.368	C063674884	Bn-scaff_16485_1-p747170
16	C06	52.785	C0612445070	Bn-scaff_18439_1-p314029
16	C06	52.785	C0612458518	Bn-scaff_18439_1-p329200
16	C06	53.989	C0612826412	Bn-scaff_18439_1-p706567
16	C06	56.333	C0613524561	Bn-scaff_16510_1-p737455
16	C06	63.888	C09r1187206	Bn-scaff_17867_1-p73100
16	C06	63.888	C09r1189999	Bn-scaff_17867_1-p70307
16	C06	63.888	Cnnr30939448	Bn-scaff_17867_1-p40575
16	C06	63.888	Cnnr40809009	Bn-scaff_28522_1-p27206
16	C06	67.869	C0615199533	Bn-scaff_16903_1-p230137
16	C06	68.347	C0615576918	Bn-scaff_15818_1-p292872
16	C06	68.781	C0615656961	Bn-scaff_15818_1-p363620
16	C06	69.381	C0615753406	Bn-scaff_15818_1-p455199
16	C06	70.515	Cnnr50093002	Bn-scaff_15818_1-p503143
16	C06	91.26	A0716334853	Bn-A07-p14450900
16	C06	94.582	C0621008977	Bn-scaff_15746_1-p152007
16	C06	95.337	C0624587541	Bn-scaff_16064_1-p1076060
16	C06	96.126	C0625271464	Bn-scaff_16064_1-p364967
16	C06	96.8	C0624589881	Bn-scaff_16064_1-p1073720
16	C06	97.666	C0623278545	Bn-scaff_15746_1-p189320
16	C06	98.965	C0621936594	Bn-scaff_15818_1-p2528591
16	C06	102.282	C0622623963	Bn-scaff_15818_1-p3229379
16	C06	103.768	C0621666747	Bn-scaff_15818_1-p2270500
16	C06	105.295	C0622614285	Bn-scaff_15818_1-p3223160
16	C06	105.834	C0622635632	Bn-scaff_15818_1-p3239659
16	C06	106.39	C0621049946	Bn-scaff_25878_1-p8784
16	C06	106.937	Cnnr33147421	Bn-scaff_16064_1-p1047774
16	C06	107.419	C0624703167	Bn-scaff_16064_1-p938404
16	C06	108.437	C0625623248	Bn-scaff_16064_1-p9281
16	C06	109.009	C0625424622	Bn-scaff_18360_1-p134193
16	C06	112.668	C0626473982	Bn-scaff_15892_1-p563981
16	C06	117.455	C0628471888	Bn-scaff_16116_1-p605377
16	C06	121.383	C0629489446	Bn-scaff_16547_1-p111855
16	C06	121.383	C0629525474	Bn-scaff_16547_1-p153857
16	C06	121.383	C0629530478	Bn-scaff_16547_1-p158886
16	C06	129.609	C0632407522	Bn-scaff_16397_1-p514936
16	C06	136.512	C0633221083	Bn-scaff_25466_1-p15362
16	C06	137.588	C0633209209	Bn-scaff_25466_1-p33838
16	C06	140.75	C0633213711	Bn-scaff_25466_1-p29346
16	C06	141.612	C0633255327	Bn-scaff_19937_1-p28874
16	C06	141.612	C0633566786	Bn-scaff_20294_1-p395143
16	C06	147.065	C0633672057	Bn-scaff_20294_1-p273475
16	C06	148.368	C06r3244625	Bn-scaff_20294_1-p250512
16	C06	148.368	C06r3262460	Bn-scaff_20294_1-p235008
16	C06	149.308	C0633642697	Bn-scaff_20294_1-p303417
16	C06	149.729	C06r3261257	Bn-scaff_20294_1-p236211
16	C06	154.604	C0634271977	Bn-scaff_17799_1-p2273825
16	C06	155.516	C0634426218	Bn-scaff_17799_1-p2111711
16	C06	158.872	C0635063865	Bn-scaff_17799_1-p1495234
16	C06	159.322	C0635061697	Bn-scaff_17799_1-p1497402
16	C06	160.233	C0635069536	Bn-scaff_17799_1-p1489077
16	C06	160.679	C0635120848	Bn-scaff_17799_1-p1435332
16	C06	161.124	C0635129017	Bn-scaff_17799_1-p1428594
16	C06	161.557	C0635195606	Bn-scaff_17799_1-p1367834
16	C06	164.63	C0635387965	Bn-scaff_17799_1-p1214222
16	C06	168.146	C055151789	Bn-scaff_15712_10-p423080
16	C06	172.249	C0636342566	Bn-scaff_17799_1-p300944
16	C06	179.491	C0637064141	Bn-scaff_24104_1-p13971
17	A10	0	A10150860	Bn-A10-p4742940
17	A10	0	A10161850	Bn-A10-p4725713
17	A10	0	A10248713	Bn-A10-p4622728
17	A10	13.849	A101980375	Bn-A10-p1791974
17	A10	13.849	A10r239321	Bn-A10-p1196851
17	A10	13.849	Annr19254917	Bn-A08-p17848907
17	A10	18.053	A102109113	Bn-A10-p1595235
17	A10	18.053	A10r279293	Bn-A10-p1484980
17	A10	20.627	A10r1040700	Bn-A10-p585176
17	A10	23.293	A10r1036654	Bn-A10-p688412
17	A10	23.71	A10r1331086	Bn-A10-p693390
17	A10	27.613	A102691425	Bn-A10-p754475
17	A10	27.613	A102916473	Bn-Scaffold000337-p6012
17	A10	31.38	A105436592	Bn-A10-p5799347
17	A10	31.38	A105436896	Bn-scaff_17367_1-p866103
17	A10	40.658	A1010805558	Bn-A10-p9378974
17	A10	40.658	A1010808116	Bn-A10-p9381557
17	A10	42.297	A1010869231	Bn-A10-p9436205
17	A10	42.297	A1010898392	Bn-A10-p9459037
17	A10	44.246	A1011147914	Bn-A10-p9751890
17	A10	45.607	A1011300985	Bn-A10-p9854395
17	A10	46.811	A1011146701	Bn-A10-p9747551
17	A10	46.811	A1011161805	Bn-A10-p9772527
17	A10	47.563	A1011099104	Bn-A10-p9675325
17	A10	49.684	A1011707724	Bn-A10-p10327896
17	A10	49.684	A1011729872	Bn-A10-p10361031
17	A10	49.684	C0940575065	Bn-A10-p10331665
17	A10	51.432	A1011834653	Bn-A10-p10454385
17	A10	51.869	A1011813132	Bn-A10-p10423500
17	A10	53.23	A1012388329	Bn-A10-p10997884
17	A10	53.676	A1012293821	Bn-A10-p10902810
17	A10	54.542	A1012076571	Bn-A10-p10714593
17	A10	76.019	A1013907135	Bn-A10-p13875041
17	A10	76.019	A1013915852	Bn-A10-p13882091
17	A10	76.019	A1013956814	Bn-A10-p13965313
17	A10	76.019	A10r1972772	Bn-A10-p13941742
17	A10	85.355	A1014772957	Bn-A10-p14820463
17	A10	85.78	A1014820935	Bn-A10-p14883536
18	A07-1	0	A07267608	Bn-A07-p188774
18	A07-1	0	A07623675	Bn-A07-p665003
18	A07-1	5.089	A07194948	Bn-A07-p255987
18	A07-1	5.089	A07255342	Bn-A07-p199589
18	A07-1	6.942	A07598859	Bn-A07-p645188
18	A07-1	8.874	A07755874	Bn-A07-p829095
18	A07-1	11.066	A071110150	Bn-A07-p959523
18	A07-1	12.76	A07975899	Bn-A07-p1118872
18	A07-1	14.479	Annr31957322	Bn-A07-p1415413
18	A07-1	15.427	A071182365	Bn-A07-p1341729
18	A07-1	15.427	Annr37913561	Bn-A07-p1482858
18	A07-1	20.169	A072261269	Bn-A10-p11874688
18	A07-1	20.892	A072289684	Bn-A10-p11843630
18	A07-1	20.892	A072312955	Bn-A10-p11819120
18	A07-1	25.096	A075524144	Bn-A07-p3538601
18	A07-1	25.096	Cnnr37987075	Bn-A07-p3728535
18	A07-1	26.321	A074129822	Bn-A10-p3053568
18	A07-1	26.321	A075474820	Bn-A07-p3482570
18	A07-1	26.321	C078399029	Bn-scaff_22310_1-p815372
18	A07-1	26.6	A076362345	Bn-A07-p4414432
18	A07-1	26.846	A074894251	Bn-A07-p2946329
18	A07-1	27.129	A074922202	Bn-A07-p2996741
18	A07-1	27.129	A075977982	Bn-A07-p4050120
18	A07-1	30.035	A075554636	Bn-A07-p3568361
18	A07-1	30.035	A075569352	Bn-A07-p3583161
18	A07-1	30.035	A076594698	Bn-A07-p4687740
18	A07-1	30.035	A076702971	Bn-A07-p4815239
18	A07-1	30.306	A075906859	Bn-A07-p3975589
18	A07-1	30.573	A076111508	Bn-A07-p4191541
18	A07-1	33.632	A075593585PA	Bn-A07-p3618045
19	A07-2	0	A0716932495	Bn-A07-p15054860
19	A07-2	14.768	A0720766981	Bn-A07-p18954998
19	A07-2	14.768	A0720769136	Bn-A07-p18957162
19	A07-2	20.139	A0721245856	Bn-A07-p19458370
19	A07-2	20.997	A0721264568	Bn-A07-p19487659
19	A07-2	23.164	A0721681453	Bn-A07-p19865996
19	A07-2	23.164	A07r1945949	Bn-A07-p19995985
19	A07-2	23.699	A0721782148	Bn-A07-p19961825
19	A07-2	26.094	A0721797232	Bn-A07-p19977445
19	A07-2	26.52	A07r1955631	Bn-A07-p20005724
19	A07-2	27.398	A0721743560	Bn-A07-p19924753
19	A07-2	29.167	A0721907258	Bn-A07-p20135392
19	A07-2	30.066	A0721998687	Bn-A07-p20248654
19	A07-2	33.842	Annr9703412	Bn-A07-p20554194
19	A07-2	35.636	A0722752089	Bn-A07-p21191683
19	A07-2	36.898	A0722881633	Bn-A07-p21328168
19	A07-2	39.599	A0722889570	Bn-A07-p21337094
19	A07-2	40.461	A0722837720	Bn-A07-p21280027
19	A07-2	44.25	A0722979853	Bn-A07-p21430149
19	A07-2	47.378	A0723124464	Bn-A07-p21586613
19	A07-2	47.378	A0723149328	Bn-A07-p21600829
19	A07-2	49.076	A0723298011	Bn-A07-p21844673
19	A07-2	49.918	A0723464598	Bn-A07-p22077654
19	A07-2	50.355	A0723481303	Bn-A07-p22096241
19	A07-2	51.514	A0724005201	Bn-A07-p22586713
19	A07-2	52.045	A0723896065	Bn-A07-p22488507
19	A07-2	52.474	A0723730388	Bn-A07-p22329359
20	C05	0	C051042687	Bn-scaff_16414_1-p917631
20	C05	4.925	C051542073	Bn-scaff_16414_1-p309753
20	C05	9.353	C051354977	Bn-scaff_16414_1-p541587
20	C05	9.353	C051356559	Bn-scaff_16414_1-p540384
20	C05	15.316	C051804801	Bn-scaff_20901_1-p2203820
20	C05	18.637	C051988170	Bn-scaff_20901_1-p2015369
20	C05	24.796	C052434677	Bn-scaff_20901_1-p1589641
20	C05	29.198	C052481530	Bn-scaff_20901_1-p1542791
20	C05	30.171	C052512348	Bn-scaff_20901_1-p1510260
20	C05	33.54	C052702107	Bn-scaff_20901_1-p1293317
20	C05	33.54	C052702151	Bn-scaff_20901_1-p1293273
20	C05	34.526	C052677325	Bn-scaff_20901_1-p1311264
20	C05	35.044	C052678451	Bn-scaff_20901_1-p1310135
20	C05	38.873	C052849532	Bn-scaff_28179_1-p23683
20	C05	39.355	C052744947	Bn-scaff_20901_1-p1246467
20	C05	39.837	C052857640	Bn-scaff_28179_1-p15387
20	C05	53.49	C054320026	Bn-scaff_15838_2-p5064
20	C05	54.443	C054370802	Bn-scaff_19641_1-p188036
20	C05	57.22	Cnnr16838300	Bn-scaff_21496_1-p91737
20	C05	58.531	C054888951	Bn-scaff_21496_1-p446771
20	C05	58.531	C054899996	Bn-scaff_21496_1-p457336
20	C05	72.915	C057119493	Bn-scaff_18181_1-p522702
20	C05	72.915	C05r669457	Bn-scaff_18181_1-p529845
20	C05	73.426	C057094105	Bn-scaff_18181_1-p572911
20	C05	81.155	C058723543	Bn-scaff_22183_1-p663781
20	C05	81.155	C058736083	Bn-scaff_22183_1-p644001
20	C05	86.075	C058622102	Bn-scaff_22183_1-p766827
20	C05	91.707	C0510637781	Bn-scaff_20125_1-p533196
20	C05	92.197	C0510902367	Bn-scaff_20125_1-p306182
20	C05	92.197	C0510985517	Bn-scaff_20125_1-p233629
20	C05	95.103	C0511174021	Bn-scaff_21821_1-p42611
20	C05	95.103	C0511373354	Bn-scaff_20125_1-p64030
20	C05	95.103	C0511924523	Bn-scaff_21338_1-p467919
20	C05	95.103	Cnnr54276947	Bn-scaff_20125_1-p17365
20	C05	101.079	C0511057233	Bn-scaff_20125_1-p164159
20	C05	101.574	C0510727791	Bn-scaff_20125_1-p426919
20	C05	103.51	C0512304577	Bn-scaff_21338_1-p782134
20	C05	104.364	C0512534123	Bn-scaff_21338_1-p1153932
20	C05	104.364	C0512534452	Bn-scaff_21338_1-p1154261
20	C05	104.364	C05r1722721	Bn-scaff_21338_1-p1048287
20	C05	106.003	C0512585294	Bn-scaff_21338_1-p1205110
20	C05	106.003	C05r1784537	Bn-scaff_16268_1-p599594
20	C05	113.845	C0521774777	Bn-scaff_23305_1-p46201
20	C05	113.845	Cnnr48390973	Bn-scaff_27050_1-p17033
20	C05	115.903	Cnnr36878956PA	Bn-scaff_15969_1-p201445
20	C05	116.308	C0522503295PA	Bn-scaff_15969_1-p242452
20	C05	117.121	Cnnr24250593PA	Bn-scaff_15969_1-p276159
20	C05	117.526	C0522503354PA	Bn-scaff_15969_1-p242393
20	C05	119.799	C0528271691	Bn-scaff_25595_1-p423448
20	C05	125.305	C0529921031	Bn-scaff_15695_1-p288239
20	C05	125.889	C0530679838	Bn-scaff_15695_2-p413042
20	C05	126.829	C0530868461	Bn-scaff_18762_1-p59746
20	C05	128.807	C0530334359PA	Bn-scaff_15695_2-p4548
20	C05	130.372	C0530715697	Bn-scaff_15695_2-p448959
20	C05	143.409	C0535752184	Bn-scaff_16770_1-p217669
20	C05	144.423	Unnr6522061	Bn-scaff_18826_1-p1037969
20	C05	144.921	C0536363974	Bn-scaff_18826_1-p857416
20	C05	144.921	C0536365387	Bn-scaff_18826_1-p851258
20	C05	144.921	C0536396255	Bn-scaff_18826_1-p825088
20	C05	147.899	C0537178452	Bn-scaff_18826_1-p232573
20	C05	151.217	C0537145290	Bn-scaff_18826_1-p264616
20	C05	154.504	C0537467496	Bn-scaff_21124_1-p174942
20	C05	154.504	C0537499849	Bn-scaff_21124_1-p216889
20	C05	154.504	C0537589719	Bn-scaff_21124_1-p298134
20	C05	154.504	C0537652653	Bn-scaff_21124_1-p384658
20	C05	154.504	C05r3558109	Bn-scaff_27568_1-p91
20	C05	160.767	C0538540135	Bn-scaff_21369_1-p406725
20	C05	168.459	C0539465987	Bn-scaff_17441_1-p336913
20	C05	176.642	C0540211109	Bn-scaff_17441_1-p1142314
20	C05	187.113	C0540783703	Bn-scaff_20219_1-p143569
20	C05	188.062	C0540790896	Bn-scaff_20219_1-p150787
20	C05	188.503	C0540788682	Bn-scaff_20219_1-p148573
20	C05	190.519	C0540768585	Bn-scaff_20219_1-p128114
20	C05	192.48	C0540817383	Bn-scaff_20219_1-p188503
20	C05	192.48	C0540821393	Bn-scaff_20219_1-p193578
20	C05	198.018	C0540979255	Bn-scaff_20219_1-p348628
20	C05	198.018	C0540981143	Bn-scaff_20219_1-p350516
20	C05	200.791	C0540969834	Bn-scaff_20219_1-p336992
20	C05	203.971	C0541337691	Bn-scaff_23186_1-p111117
20	C05	207.404	C0541677550	Bn-scaff_20270_1-p1249475
20	C05	208.316	C0541751947	Bn-scaff_20270_1-p1324483
20	C05	216.675	C0542566161	Bn-scaff_15676_1-p342488
20	C05	219.371	C0542609171	Bn-scaff_21634_1-p20207
20	C05	219.882	C0542644430	Bn-scaff_21634_1-p61428
20	C05	220.388	Cnnr5424562	Bn-scaff_24251_1-p65315
20	C05	221.46	C0542864350	Bn-scaff_15856_1-p78904
20	C05	225.306	C0943667459PA	Bn-scaff_19927_1-p24375
20	C05	225.711	C0943667667PA	Bn-scaff_19927_1-p24167
21	C09	0	A09963280	Bn-A09-p1188091
21	C09	3.689	C091145307	Bn-scaff_17526_1-p1474906
21	C09	5.063	Cnnr62556258	Bn-scaff_17526_1-p952618
21	C09	6.065	C091554179	Bn-scaff_17526_1-p1014747
21	C09	8.081	C091660648	Bn-scaff_17526_1-p879036
21	C09	22.352	C092814749	Bn-scaff_19783_1-p327125
21	C09	22.352	C092815376	Bn-scaff_19783_1-p327775
21	C09	27.89	C093592310	Bn-scaff_17190_1-p9206
21	C09	27.89	C093600506PA	Bn-A09-p3233005
21	C09	56.272	C0913551261	Bn-scaff_15847_1-p273947
21	C09	58.041	C0913904859	Bn-scaff_18100_1-p275630
21	C09	62.5	C0914757837	Bn-scaff_18100_1-p1283175
21	C09	64.853	C0915322451	Bn-scaff_17801_1-p220871
21	C09	64.853	C0915569035	Bn-scaff_17888_1-p397760
21	C09	65.806	C09r1255639	Bn-scaff_17801_1-p178058
21	C09	68.566	Annr45535390	Bn-scaff_17996_1-p204422
21	C09	68.566	C0917078475	Bn-scaff_15650_1-p924603
21	C09	68.566	C09r1424633	Bn-scaff_20903_1-p453556
21	C09	68.566	C09r1452960	Bn-A09-p15852129
21	C09	69.956	C0917122237	Bn-scaff_15650_1-p886508
21	C09	70.438	C0917100181	Bn-scaff_15650_1-p908638
21	C09	79.315	Cnnr40973788	Bn-scaff_16793_1-p547539
21	C09	81.084	C09r2036279	Bn-scaff_17048_1-p294991
21	C09	84.742	C0935650407	Bn-scaff_19483_1-p121870
21	C09	85.22	C09r3293536	Bn-scaff_15743_1-p26884
21	C09	87.035	Cnnr30360753	Bn-scaff_16042_1-p101781
21	C09	87.599	Unnr2723535	Bn-scaff_19154_1-p172
21	C09	90.419	C09r3614452	Bn-scaff_15743_1-p284685
21	C09	90.93	A10r1494912	Bn-scaff_16325_1-p177408
21	C09	93.126	C09r3373423	Bn-scaff_15743_1-p255740
21	C09	93.126	C09r3401369	Bn-scaff_15743_1-p227851
21	C09	100.499	C0939684583	Bn-scaff_17799_1-p2932477
21	C09	100.499	C0939729816	Bn-scaff_17554_1-p28732
21	C09	101.815	C0940401292	Bn-scaff_19899_1-p719873
21	C09	102.57	C0940468028	Bn-scaff_19899_1-p657806
21	C09	103.061	C0940401436	Bn-scaff_19899_1-p719729
21	C09	105.16	C0940246213	Bn-scaff_17088_1-p455184
21	C09	109.792	C0941024639	Bn-scaff_19899_1-p86432
21	C09	111.307	C0941077867	Bn-scaff_19899_1-p34734
21	C09	111.307	C0941092195	Bn-scaff_19899_1-p16013
21	C09	112.042	C09r4091003	Bn-scaff_21311_1-p38653
21	C09	116.01	C0941275920	Bn-scaff_15576_1-p196618
21	C09	117.131	C09r4116925	Bn-scaff_15576_1-p240863
21	C09	117.131	Cnnr41612645	Bn-scaff_15576_1-p225938
21	C09	123.449	C0942799756	Bn-scaff_17028_1-p283000
21	C09	125.972	C0943206892	Bn-A10-p12957851
21	C09	129.427	C0943473291	Bn-scaff_16362_1-p650685
21	C09	129.427	C0943501132	Bn-scaff_16362_1-p621813

## Sheet: ExR53
group	linkage group	position [cM]	marker_renamedwithsuffix	marker_original60kname
1	C03	0	C03178541PA	Bn-scaff_16614_1-p1995102
1	C03	1.639	C03178557PA	Bn-scaff_16614_1-p1995086
1	C03	2.044	C032499PA	Bn-scaff_16614_1-p2203073
1	C03	2.449	C03174485PA	Bn-scaff_16614_1-p1999158
1	C03	3.262	C03492357PA	Bn-scaff_16614_1-p1683107
1	C03	3.667	C03410192PA	Bn-scaff_16614_1-p1765484
1	C03	4.072	C03390238PA	Bn-scaff_16614_1-p1785370
1	C03	5.297	C03830061PA	Bn-scaff_16614_1-p1291979
1	C03	6.11	C03703921PA	Bn-scaff_16614_1-p1467715
1	C03	6.11	C03854586PA	Bn-scaff_16614_1-p1267508
1	C03	6.11	Unnr7585078PA	Bn-scaff_16614_1-p1250990
1	C03	18.839	C032476764	Bn-scaff_27198_1-p421561
1	C03	35.494	C033988924	Bn-scaff_15877_1-p349800
1	C03	39.746	C034435338	Bn-scaff_15877_1-p737848
1	C03	45.523	C034984848	Bn-scaff_21778_1-p184325
1	C03	47.179	C036203685	Bn-scaff_22728_1-p310071
1	C03	47.179	C036233230	Bn-scaff_22728_1-p285715
1	C03	50.106	C037939048	Bn-scaff_18322_1-p1123656
1	C03	52.99	A037455575	Bn-A03-p8158265
1	C03	52.99	C0310005700	Bn-scaff_21312_1-p313911
1	C03	67.374	C037615389PA	Bn-scaff_18322_1-p1470659
1	C03	87.985	A034092990	Bn-A03-p4572110
1	C03	88.398	Annr33520276	Bn-A03-p4861136
1	C03	90.221	A033957506	Bn-A03-p4425566
1	C03	96.485	A035065261	Bn-A03-p5626694
1	C03	100.971	A036278471	Bn-A03-p6994294
1	C03	101.837	A036848465	Bn-A03-p7543362
1	C03	108.069	C03r869210PA	Bn-scaff_16002_1-p2215859
1	C03	114.52	C0312648484	Bn-scaff_16002_1-p1717929
1	C03	114.52	C0313190281	Bn-scaff_16002_1-p1227296
1	C03	120.057	A0327908788het	Bn-A03-p29866453
1	C03	121.394	C0314497423	Bn-scaff_22466_1-p373867
1	C03	123.721	Cnnr63895541	Bn-A03-p13306819
1	C03	124.163	C0315113627	Bn-scaff_16352_1-p14678
1	C03	124.163	C0315562512	Bn-A03-p11792328
1	C03	128.807	C0312384840PA	Bn-scaff_16002_1-p2026087
1	C03	128.807	C0312396076	Bn-scaff_16002_1-p2014840
1	C03	139.065	C0310128017	Bn-scaff_21312_1-p198928
1	C03	139.065	C0310156037	Bn-scaff_21312_1-p169902
1	C03	144.607	C0310233876	Bn-scaff_21312_1-p90644
1	C03	145.952	C0310790874	Bn-scaff_23954_1-p1108870
1	C03	149.166	C0312222301	Bn-scaff_16002_1-p2169804
1	C03	149.166	C0312412462	Bn-scaff_16002_1-p1998645
1	C03	150.947	C0313594864	Bn-scaff_16002_1-p727475
1	C03	159.588	C0312887588	Bn-scaff_16002_1-p1537435
1	C03	159.588	C0313182125	Bn-scaff_16002_1-p1235661
1	C03	169.802	C0314826392	Bn-scaff_22466_1-p754489
1	C03	171.088	C0314885998	Bn-scaff_22466_1-p803725
1	C03	171.088	C0315052916	Bn-scaff_22466_1-p945763
1	C03	176.079	C0316369460	Bn-scaff_16352_1-p1164525
1	C03	176.983	C0317389083	Bn-scaff_20646_1-p668307
1	C03	176.983	C0318194331	Bn-scaff_27677_1-p22874
1	C03	176.983	C0318450519	Bn-scaff_20741_1-p16076
1	C03	177.388	Annr33818730	Bn-scaff_19523_1-p261625
1	C03	189.169	C03r1189957PA	Bn-scaff_20646_1-p246974
1	C03	201.981	C0319662251	Bn-scaff_18482_1-p699636
1	C03	201.981	C0319662746	Bn-scaff_18482_1-p699135
1	C03	203.62	C0319713798	Bn-scaff_18482_1-p663758
1	C03	203.62	C0319720009	Bn-scaff_18482_1-p657407
1	C03	205.678	C0320034422	Bn-scaff_18482_1-p308533
1	C03	209.017	C0320725778	Bn-scaff_22067_1-p139587
1	C03	213.226	C0321371766	Bn-scaff_17521_1-p843450
1	C03	213.226	C0321417119	Bn-scaff_17521_1-p804330
1	C03	214.039	C0321742665	Bn-scaff_17521_1-p481933
1	C03	214.039	C0321828809	Bn-scaff_17521_1-p405038
1	C03	215.678	A03r1156597	Bn-scaff_17298_1-p13882
1	C03	215.678	C0322368770	Bn-scaff_17298_1-p52794
1	C03	215.678	C0322386191	Bn-scaff_17298_1-p62378
1	C03	217.384	C0322963312	Bn-scaff_17298_1-p679830
1	C03	221.764	C0323299516	Bn-scaff_17298_1-p1181494
1	C03	222.61	C0323358620	Bn-scaff_17298_1-p1251153
1	C03	223.035	C0323421690	Bn-scaff_17298_1-p1320886
1	C03	225.152	C0324021080	Bn-scaff_17298_1-p1964250
1	C03	225.981	C0324097536	Bn-scaff_17298_1-p2096293
1	C03	226.39	C0324937645	Bn-scaff_23350_1-p765525
1	C03	226.812	A0317118397	Bn-scaff_20103_1-p507458
1	C03	227.645	C0325951518	Bn-scaff_16310_1-p46451
1	C03	228.47	C0326240986	Bn-scaff_16925_1-p261271
1	C03	228.47	C0326251979	Bn-scaff_16925_1-p250089
1	C03	228.875	C0326268079	Bn-scaff_16925_1-p235601
1	C03	229.28	C0326872226	Bn-scaff_19026_1-p324797
1	C03	229.28	C0327129820PA	Bn-scaff_19026_1-p55713
1	C03	230.92	C0328139121	Bn-scaff_16092_1-p462780
1	C03	230.92	C0328185193PA	Bn-scaff_16092_1-p507811
1	C03	231.406	C0328561236	Bn-scaff_16092_1-p865136
1	C03	232.379	C0328566259	Bn-scaff_16092_1-p870157
1	C03	233.36	C0328895298	Bn-scaff_18917_1-p857136
1	C03	233.36	C0328932548	Bn-scaff_18917_1-p817255
1	C03	234.247	C0329932057	Bn-scaff_18917_1-p548498
1	C03	234.664	C0329908360	Bn-scaff_18917_1-p514534
1	C03	235.555	C0329866964	Bn-scaff_18917_1-p472625
1	C03	237.007	C0329665343	Bn-scaff_18917_1-p267401
1	C03	237.502	C0329612542	Bn-scaff_18917_1-p232356
1	C03	237.955	C0329353109	Bn-scaff_18917_1-p90711
1	C03	240.737	C0330279334	Bn-scaff_16130_2-p419377
1	C03	240.737	C0330280244	Bn-scaff_16130_2-p418467
1	C03	240.737	C0330311279	Bn-scaff_16130_2-p378370
1	C03	243.217	C0330382147	Bn-scaff_15695_1-p777913
1	C03	243.217	C0330383269	Bn-scaff_15695_1-p776797
1	C03	244.856	C0330867905	Bn-scaff_15695_1-p384512
1	C03	244.856	C0330890556	Bn-scaff_26320_1-p298590
1	C03	245.6	C0330924046	Bn-scaff_26320_1-p270392
1	C03	246.631	C0330976853	Bn-scaff_26320_1-p220462
1	C03	247.971	A0319633967	Bn-scaff_18855_1-p480400
1	C03	248.522	C0332402964	Bn-scaff_18855_1-p246763
1	C03	248.522	C0333063092	Bn-scaff_25094_1-p305972
1	C03	248.522	Cnnr66507829	Bn-scaff_25094_1-p339638
1	C03	250.989	C0333514705	Bn-scaff_17044_1-p545336
1	C03	257.911	C0334607619	Bn-scaff_18356_1-p293063
1	C03	257.911	C0334656110	Bn-scaff_18356_1-p231179
1	C03	261.652	C0335101478	Bn-scaff_19310_1-p254099
1	C03	262.082	C0335610997	Bn-scaff_27076_1-p78402
1	C03	262.486	C0335849937	Bn-scaff_17249_1-p1256126
1	C03	263.711	C0337850363	Bn-scaff_16350_1-p248456
1	C03	265.35	C03r4617546	Bn-scaff_19740_1-p203934
1	C03	268.685	A0814675678	Bn-A08-p17190098
1	C03	268.685	C0347358240	Bn-scaff_27747_1-p20852
1	C03	268.685	C0347552021	Bn-scaff_17440_1-p868006
1	C03	269.09	C0347587060	Bn-scaff_17440_1-p829293
1	C03	269.903	C0347900326	Bn-scaff_17440_1-p523867
1	C03	269.903	C0348024491	Bn-scaff_17440_1-p411613
1	C03	271.127	C0348070763	Bn-scaff_17440_1-p364477
1	C03	271.532	C0348156580	Bn-scaff_17440_1-p311228
1	C03	271.937	C0348210214	Bn-scaff_17440_1-p261914
1	C03	272.75	C0348502763	Bn-scaff_16372_1-p13184
1	C03	274.39	C0348388492	Bn-scaff_16665_1-p169062
1	C03	274.39	C0348417042	Bn-scaff_16665_1-p128193
1	C03	275.614	C0348919644	Bn-scaff_24631_1-p63534
1	C03	277.254	C0349244783	Bn-scaff_24631_1-p372982
1	C03	277.254	C0349256384	Bn-scaff_24631_1-p373952
1	C03	278.075	C0349138632	Bn-scaff_24631_1-p276017
2	A03	0	A0319683897	Bn-A03-p20909567
2	A03	2.701	A0319999557	Bn-A03-p21234281
2	A03	3.134	A0320059088	Bn-A03-p21292773
2	A03	3.563	A0320131640	Bn-A03-p21357849
2	A03	3.997	A0320189818	Bn-A03-p21422696
2	A03	6.151	A0320627151	Bn-A03-p21841965
2	A03	10.054	A0320956967	Bn-A03-p22125583
2	A03	10.879	A0321073992	Bn-A03-p22299476
2	A03	12.548	A0321347106	Bn-A03-p22574983
2	A03	12.957	A03r1483577	Bn-A03-p22752812
2	A03	13.374	A0321570084	Bn-A03-p22820800
2	A03	14.187	A0321810691	Bn-A03-p23023607
2	A03	14.6	A0322038478	Bn-A03-p23253636
2	A03	15.009	A03r1641307	Bn-A03-p23318910
2	A03	15.417	A0322103390	Bn-A03-p23552464
2	A03	15.417	A0322103527	Bn-A03-p23552601
2	A03	15.417	A0322242712	Bn-A03-p23674889
2	A03	17.475	A0322477652	Bn-A03-p23799968
2	A03	17.475	A0322640491PA	Bn-A03-p23996628
2	A03	17.475	A0322664683	Bn-A03-p24022648
2	A03	17.475	A03r1733969	Bn-A03-p24048132
2	A03	19.955	A0323207372	Bn-A03-p24753667
2	A03	19.955	A0323207534	Bn-A03-p24753829
2	A03	22.861	A0323359086	Bn-scaff_16022_1-p35664
2	A03	22.861	A0323385545	Bn-A03-p24971161
2	A03	22.861	A0323385744	Bn-A03-p24971360
2	A03	23.265	A0323695451	Bn-A03-p25337594
2	A03	23.67	A0323763377	Bn-A03-p25393494
2	A03	25.056	A0323956800	Bn-A03-p25591818
2	A03	27.371	A0324221325	Bn-A03-p25850146
2	A03	28.016	A0324430059	Bn-A03-p26081548
2	A03	29.411	A0324663762PA	Bn-A03-p26275615
2	A03	29.653	A0324676376	Bn-A03-p26284882
2	A03	29.815	A0324438883	Bn-A03-p26090388
2	A03	31.147	A0324876620	Bn-A03-p26478842
2	A03	32.046	A0324934987	Bn-A03-p26571083
2	A03	33.424	A0325271758	Bn-A03-p26833841
2	A03	33.877	A0325898535	Bn-A03-p27581773
2	A03	34.299	A0327461837	Bn-A03-p29046284
2	A03	34.299	A0327485518PA	Bn-A03-p29068059
2	A03	34.299	A0327485657PA	Bn-A03-p29068198
2	A03	34.299	A0328898756	Bn-A03-p31049094
2	A03	34.299	A0328971163	Bn-A03-p31076742
2	A03	34.299	A0328987753PA	Bn-A03-p31091148
2	A03	34.299	A03r5054058	Bn-Scaffold000096-p598820
2	A03	34.299	Annr34425136PA	Bn-A03-p29097772
2	A03	35.202	A03r4980305	Bn-Scaffold000096-p510662
2	A03	35.925	C0742935865het	Bn-scaff_16110_1-p1948461
2	A03	36.05	A03r4937792	Bn-scaff_15911_1-p539489
2	A03	36.118	A0327697052	Bn-A03-p29656801
2	A03	36.24	A0328696813	Bn-A03-p30897153
2	A03	36.328	A0327462883	Bn-A03-p29050002
3	C07	0	C0712808567	Bn-scaff_15626_1-p1073796
3	C07	0.405	A076794508het	Bn-A07-p4923886
3	C07	1.226	C0713199890	Bn-scaff_15626_1-p651986
3	C07	3.592	C0940111345	Bn-scaff_26139_1-p106387
3	C07	4.123	C0714220935	Bn-scaff_17580_1-p83128
3	C07	8.344	A078977790het	Bn-A07-p7082333
3	C07	9.581	A079195273het	Bn-A07-p7578604
3	C07	9.581	C0718214035	Bn-scaff_16450_1-p286989
3	C07	9.581	C0718464106	Bn-scaff_16450_1-p28287
3	C07	9.581	C0718476958	Bn-scaff_16450_1-p15270
3	C07	10.806	C0719155880	Bn-scaff_23400_1-p556346
3	C07	11.211	C0719662980	Bn-scaff_23400_1-p35185
3	C07	11.616	A0710152249het	Bn-A07-p8724769
3	C07	12.02	C0720651942	Bn-scaff_16100_1-p890064
3	C07	13.245	C0721145726	Bn-scaff_18501_1-p114150
3	C07	14.47	C0720737211	Bn-scaff_18501_1-p421712
3	C07	14.47	C0721322169	Bn-scaff_18501_1-p264708
3	C07	14.874	C0720741654	Bn-scaff_18501_1-p426392
3	C07	14.874	C0721411579	Bn-scaff_18501_1-p665995
3	C07	15.332	C0721670987	Bn-scaff_18501_1-p995878
3	C07	17.335	C0722209136	Bn-scaff_18202_1-p1606133
3	C07	17.335	C0722250254	Bn-scaff_18202_1-p1568783
3	C07	17.785	C0722325917	Bn-scaff_18202_1-p1503040
3	C07	19.138	Cnnr24951718	Bn-scaff_18202_1-p1088668
3	C07	20.474	C0722713507	Bn-scaff_18202_1-p976987
3	C07	22.251	C0723217549	Bn-scaff_18202_1-p379677
3	C07	22.251	C0723234230	Bn-scaff_18202_1-p363891
3	C07	22.251	C0723395310	Bn-scaff_18202_1-p176275
3	C07	22.251	C0723424456	Bn-scaff_18202_1-p136363
3	C07	28.123	C073647048	Bn-scaff_23839_1-p148899
3	C07	28.961	C0725823604	Bn-scaff_19724_1-p557617
3	C07	30.231	Cnnr40886563	Bn-scaff_19724_1-p314829
3	C07	30.664	C0726186368	Bn-scaff_19724_1-p216395
3	C07	31.085	C0726335570	Bn-scaff_19724_1-p71618
3	C07	31.085	C0726708197	Bn-scaff_15754_1-p245697
3	C07	31.085	C0726904368	Bn-scaff_15754_1-p477663
3	C07	31.085	C0726989257	Bn-scaff_15754_1-p555074
3	C07	32.174	C0727102106	Bn-scaff_15754_1-p651840
3	C07	33.826	C07r1368910	Bn-scaff_15754_1-p692916
3	C07	35.511	A0623155725het	Bn-A06-p24167592
3	C07	36.419	C0728076990PA	Bn-scaff_16130_1-p293649
3	C07	36.844	C0727589234	Bn-scaff_15754_1-p1141201
3	C07	37.228	C0727822355	Bn-scaff_15754_1-p1416542
3	C07	37.228	C0727919904	Bn-scaff_16130_1-p111476
3	C07	37.228	C0728268346	Bn-scaff_16130_1-p461566
3	C07	39.396	C0728755088	Bn-scaff_16130_1-p1013445
3	C07	41.529	C0729504485	Bn-scaff_16130_1-p1901165
3	C07	42.081	C0729783108	Bn-scaff_16130_1-p2224476
3	C07	42.575	C0729800740	Bn-scaff_16130_1-p2246088
3	C07	42.575	C0729802848	Bn-scaff_16130_1-p2248228
3	C07	42.575	C0729807724	Bn-scaff_16130_1-p2251656
3	C07	42.575	C0729858188	Bn-scaff_16130_1-p2305762
3	C07	43.388	C0730357798	Bn-scaff_17740_1-p848044
3	C07	45.446	C0730374909PA	Bn-scaff_17740_1-p830996
3	C07	45.446	C0730377133	Bn-scaff_17740_1-p828759
3	C07	46.67	C07r1686276PA	Bn-scaff_17740_1-p758099
3	C07	47.953	C0730600885	Bn-scaff_17740_1-p555478
3	C07	49.339	C0932542691het	Bn-scaff_17367_1-p601905
3	C07	50.539	C0730716636	Bn-scaff_16514_1-p41089
3	C07	51.159	C0731109501	Bn-scaff_17972_1-p427131
3	C07	51.159	Cnnr31600874	Bn-scaff_17972_1-p499610
3	C07	56.248	C0731782789	Bn-scaff_21711_1-p39478
3	C07	56.248	C0731790301	Bn-scaff_21711_1-p27299
3	C07	56.248	C0731971519	Bn-scaff_18520_1-p117612
3	C07	56.248	C0732032996	Bn-scaff_18520_1-p177168
3	C07	58.728	C0732035199PA	Bn-scaff_18520_1-p179371
3	C07	60.368	C0731789169	Bn-scaff_21711_1-p28431
3	C07	60.368	C0731801361	Bn-scaff_21711_1-p18343
3	C07	60.368	C07r1756126	Bn-scaff_18520_1-p198684
3	C07	60.368	C07r1763366	Bn-scaff_18520_1-p191444
3	C07	61.592	Annr35495818	Bn-scaff_18520_1-p252353
3	C07	61.592	C0732140273	Bn-scaff_18520_1-p280760
3	C07	62.817	C0732181813	Bn-scaff_18520_1-p330575
3	C07	62.817	C0732187449	Bn-C14051598-p519
3	C07	62.817	C0732199381	Bn-scaff_18520_1-p348211
3	C07	64.866	C0732218175	Bn-scaff_18520_1-p363396
3	C07	65.471	C0732314547	Bn-scaff_18520_1-p486331
3	C07	66.092	A0620494551het	Bn-A06-p21196739
3	C07	66.594	C0732423168	Bn-scaff_18520_1-p569076
3	C07	67.08	C0732551503	Bn-scaff_18520_1-p705102
3	C07	68.058	C07r1868143	Bn-scaff_17291_1-p838952
3	C07	68.528	C07r1908050	Bn-scaff_17291_1-p398501
3	C07	68.932	C07r1946525	Bn-scaff_17291_1-p358565
3	C07	68.932	C07r1966302	Bn-scaff_17291_1-p333551
3	C07	69.533	C0733190768	Bn-scaff_17291_1-p192195
3	C07	70.149	A0619512437	Bn-scaff_15705_1-p157289
3	C07	70.149	C0733515068	Bn-scaff_15705_1-p108561
3	C07	70.962	C0733890093	Bn-scaff_15705_1-p480964
3	C07	70.962	C07r2085662	Bn-scaff_15705_1-p394867
3	C07	73.442	C0733957781	Bn-scaff_15705_1-p560641
3	C07	73.442	C0733958288	Bn-scaff_15705_1-p561162
3	C07	75.5	C0734691443	Bn-scaff_15705_1-p1351365
3	C07	75.5	C0734708058	Bn-scaff_15705_1-p1403883
3	C07	75.5	C0734719299	Bn-scaff_15705_1-p1415123
3	C07	75.5	C0734730460	Bn-scaff_15705_1-p1433099
3	C07	75.5	C0734730730	Bn-scaff_15705_1-p1433369
3	C07	76.313	C0734994495	Bn-scaff_15705_1-p1718000
3	C07	76.718	C0735083400	Bn-scaff_15705_1-p1812021
3	C07	76.718	C0735089586	Bn-scaff_15705_1-p1818177
3	C07	77.531	C0735279702	Bn-scaff_15705_1-p2274493
3	C07	77.531	C0735285037	Bn-scaff_15705_1-p2279820
3	C07	79.171	C0735449176	Bn-scaff_15705_1-p2504173
3	C07	79.171	C0735449495	Bn-scaff_15705_1-p2504492
3	C07	79.171	C0735531363	Bn-scaff_15705_1-p2590289
3	C07	79.171	C0735566360	Bn-scaff_15705_1-p2626544
3	C07	80.994	A0320381953het	Bn-scaff_15705_1-p2740790
3	C07	81.758	C0735902738	Bn-scaff_15705_3-p131881
3	C07	82.517	C0736232962	Bn-scaff_15705_3-p450433
3	C07	83.253	C0736573356PA	Bn-scaff_16069_1-p261409
3	C07	84.045	C0736711452	Bn-scaff_16069_1-p361062
3	C07	84.809	C0736821599	Bn-scaff_16069_1-p481921
3	C07	85.048	C07r2410795	Bn-scaff_16069_1-p557815
3	C07	85.282	C0736765598PA	Bn-scaff_16069_1-p419772
3	C07	86.095	C0737195853	Bn-scaff_16069_1-p801743
3	C07	86.095	C0737210474PA	Bn-scaff_16069_1-p812381
3	C07	86.095	C0737458061	Bn-scaff_16069_1-p1051812
3	C07	86.5	C0737647555PA	Bn-scaff_16069_1-p1202176
3	C07	87.313	A0321955449PA	Bn-A03-p23181984
3	C07	87.925	C0737939610	Bn-scaff_16069_1-p1531535
3	C07	89.183	C0738188531	Bn-scaff_16069_1-p1781070
3	C07	90.095	C0738363219	Bn-scaff_16069_1-p1946765
3	C07	90.569	C0738660636	Bn-scaff_16069_1-p2288017
3	C07	90.569	C0738666790	Bn-scaff_16069_1-p2295954
3	C07	92.208	C0739015114PA	Bn-scaff_16069_1-p2574446
3	C07	93.848	C0739369786PA	Bn-scaff_16069_1-p2897181
3	C07	94.252	C0739416453PA	Bn-scaff_16069_1-p2946061
3	C07	94.252	C0739445742	Bn-scaff_16069_1-p2974287
3	C07	94.252	C0739543959	Bn-scaff_16069_1-p3117793
3	C07	95.065	C0739560540PA	Bn-scaff_16069_1-p3138539
3	C07	95.601	C0739659425	Bn-scaff_16069_1-p3232221
3	C07	96.128	C0739838780	Bn-scaff_16069_1-p3417121
3	C07	97.282	Cnnr69445501	Bn-scaff_16069_1-p3456338
3	C07	99.571	C0740025580	Bn-scaff_16069_1-p3611263
3	C07	99.571	C0740069211	Bn-scaff_16069_1-p3638510
3	C07	100.262	C0740184749	Bn-scaff_16069_1-p3780494
3	C07	100.878	A0324103509het	Bn-A03-p25718716
3	C07	101.283	C0740279437	Bn-scaff_16069_1-p3861034
3	C07	102.15	A0324244585het	Bn-A03-p25879876
3	C07	104.178	C0740773573	Bn-scaff_16069_1-p4359025
3	C07	104.893	C0740521785	Bn-scaff_16069_1-p4119525
3	C07	106.653	C0740779387	Bn-scaff_16069_1-p4510578
3	C07	107.742	C0740931436PA	Bn-scaff_16069_1-p4546846
3	C07	107.742	C0740950892	Bn-scaff_16069_1-p4567688
3	C07	107.742	C07r2576888	Bn-scaff_16069_1-p4666209
3	C07	107.907	C07r2581696	Bn-scaff_16069_1-p4670777
3	C07	108.341	C07r2581314	Bn-scaff_16069_1-p4670392
3	C07	108.969	C0741084983	Bn-scaff_16069_1-p4741693
3	C07	109.582	C0741102172	Bn-scaff_16069_1-p4759395
3	C07	110.174	C0741147198	Bn-scaff_16069_1-p4805351
3	C07	110.174	Cnnr57877249	Bn-scaff_16069_1-p4814083
3	C07	111.531	C07r2649043	Bn-scaff_16069_1-p4854537
3	C07	112.884	C0741318741	Bn-scaff_16110_1-p3591152
3	C07	113.338	C0741563450	Bn-scaff_16110_1-p3368578
3	C07	114.253	C0741680846PA	Bn-scaff_16110_1-p3197962
3	C07	114.253	C0741705111	Bn-scaff_16110_1-p3168236
3	C07	115.066	C0741679569PA	Bn-scaff_16110_1-p3199239
3	C07	116.452	C0741799122	Bn-scaff_16110_1-p3075966
3	C07	117.43	C07r2780652	Bn-scaff_16110_1-p3046587
3	C07	117.895	C07r2749119	Bn-scaff_16110_1-p3019038
3	C07	120.189	C0742071830	Bn-scaff_16110_1-p2793943
3	C07	121.208	C0742223249	Bn-scaff_16110_1-p2655836
3	C07	121.208	C0742315532	Bn-scaff_16110_1-p2580362
3	C07	121.208	C0742319230	Bn-scaff_16110_1-p2576509
3	C07	123.265	C0742378059	Bn-scaff_16110_1-p2522717
3	C07	123.265	C0742489660	Bn-scaff_16110_1-p2412201
3	C07	123.265	C0742536740	Bn-scaff_16110_1-p2336384
3	C07	123.678	C0742605418	Bn-scaff_16110_1-p2261356
3	C07	125.846	C0742848328	Bn-scaff_16110_1-p2028032
3	C07	126.728	C0742892563	Bn-scaff_16110_1-p1986889
3	C07	130.418	C0743568737	Bn-scaff_16110_1-p1388436
3	C07	130.941	C0743618766	Bn-scaff_16110_1-p1330898
3	C07	131.934	C0743759164	Bn-scaff_16110_1-p1185491
3	C07	131.934	C0743764235	Bn-scaff_16110_1-p1181825
3	C07	135.58	C0743976811	Bn-scaff_16110_1-p976517
3	C07	137.236	C0744240271	Bn-scaff_16110_1-p648756
3	C07	137.747	C0744430478	Bn-scaff_16110_1-p471808
3	C07	137.747	C0744461558	Bn-scaff_16110_1-p436278
4	A06-1	0	A067781073	Bn-A06-p8201581
4	A06-1	0.409	A067829462	Bn-A06-p8263325
4	A06-1	2.471	A08r879435	Bn-A08-p4668561
4	A06-1	3.027	A068305642	Bn-A06-p8811363
4	A06-1	3.586	A069639372	Bn-A06-p10238741
4	A06-1	4.109	A0614695012	Bn-A06-p11819954
4	A06-1	4.109	A068303303	Bn-A06-p8809314
4	A06-1	4.109	A069743291	Bn-A06-p10351604
4	A06-1	4.109	A069876770	Bn-A06-p10578969
4	A06-1	4.109	A069933101	Bn-A06-p10642761
4	A06-1	4.109	C0342939950	Bn-A06-p13728321
4	A06-1	5.749	A0615358090	Bn-A06-p19333349
4	A06-1	5.749	A0615548804	Bn-A06-p19549093
4	A06-1	5.749	A0615557174	Bn-A06-p19555116
4	A06-1	6.337	A0615951511	Bn-A06-p14391905
4	A06-1	6.966	A0616038171	Bn-A06-p14474461
4	A06-1	6.966	A0616232184	Bn-A06-p14676716
4	A06-1	9.024	A0616763454	Bn-A06-p15294160
4	A06-1	9.024	A0617020136	Bn-A06-p15515345
4	A06-1	11.082	A0617351478	Bn-A06-p15893014
4	A06-1	11.082	A0617353389	Bn-A06-p15894910
4	A06-1	12.306	A0617866196	Bn-A06-p16362555
4	A06-1	12.306	C03r2551506	Bn-scaff_19109_1-p33401
4	A06-1	13.675	A0618090767	Bn-A06-p16588120
4	A06-1	15.169	A0618116017	Bn-A06-p16621639
4	A06-1	15.169	A0618151210	Bn-A06-p16657894
4	A06-1	17.227	A0618243074	Bn-A06-p16840167
4	A06-1	17.227	A0618438952	Bn-A06-p17021956
4	A06-1	18.176	A0618682144	Bn-A06-p17291868
4	A06-1	19.017	A0618719972	Bn-A06-p17331074
4	A06-1	19.667	A0618768717	Bn-A06-p17375882
4	A06-1	19.889	A0618809439	Bn-A06-p17415359
4	A06-1	20.257	A0618768241	Bn-A06-p17375407
4	A06-1	20.845	A06r1516399	Bn-A06-p17697154
4	A06-1	21.499	A0619304866	Bn-A06-p17889311
4	A06-1	22.099	A0619340367	Bn-A06-p17920968
4	A06-1	22.099	A0619504351	Bn-A06-p18102164
4	A06-1	24.229	A0619529401	Bn-A06-p18127830
4	A06-1	24.972	A0619531548	Bn-A06-p18129979
4	A06-1	24.972	A0619537354	Bn-A06-p18136235
4	A06-1	24.972	A0619542312	Bn-A06-p18141167
4	A06-1	25.801	A0619553709	Bn-A06-p18152497
4	A06-1	26.598	A0619646994	Bn-A06-p18260387
4	A06-1	26.598	A0619783636	Bn-A06-p18408257
4	A06-1	26.598	A0619800422	Bn-A06-p18430792
4	A06-1	26.598	C07r1965967	Bn-A06-p18502399
4	A06-1	27.317	A0619965312	Bn-A06-p18600460
4	A06-1	28.637	A0619988939	Bn-A06-p18624741
4	A06-1	28.637	A0619998593	Bn-A06-p18634396
4	A06-1	30.276	A0620084110	Bn-A06-p18740524
4	A06-1	30.276	A0620111194	Bn-A06-p18776948
4	A06-1	31.089	A0620298154	Bn-A06-p21415201
4	A06-1	31.089	A0620396428	Bn-A06-p21281098
4	A06-1	33.294	A0620503658	Bn-A06-p21191463
4	A06-1	34.374	A0620546804	Bn-A06-p21134315
4	A06-1	34.374	A0620548350	Bn-A06-p21132765
4	A06-1	34.374	A0620555399	Bn-A06-p21126329
4	A06-1	34.816	A0620815503	Bn-A06-p21796008
4	A06-1	40.462	A0621132016	Bn-A06-p22096615
4	A06-1	40.928	C0730970547	Bn-scaff_17972_1-p610149
4	A06-1	42.367	A0621528844	Bn-A06-p22505810
4	A06-1	42.367	A0621577498	Bn-scaff_17740_1-p676503
4	A06-1	43.592	A0621597660	Bn-A06-p22555168
4	A06-1	43.592	A0621602441	Bn-A06-p22559895
4	A06-1	43.592	A0621620843	Bn-A06-p22577587
4	A06-1	44.545	C07r1692806	Bn-A06-p22594488
4	A06-1	44.994	A0621646995	Bn-A06-p22608192
4	A06-1	45.951	A0621809510	Bn-A06-p22786948
4	A06-1	46.437	A0621836415	Bn-A06-p22809449
4	A06-1	47.25	A0621960156	Bn-A06-p22910339
4	A06-1	47.25	A0621963704	Bn-A06-p22913862
4	A06-1	49.938	A0622270600	Bn-A06-p23219336
4	A06-1	51.803	Annr33809729	Bn-Scaffold000436-p7458
4	A06-1	52.686	A06r1788944	Bn-A06-p23347767
4	A06-1	55.395	A0622518960	Bn-A06-p23542209
4	A06-1	55.82	A0622556366	Bn-A06-p23585772
4	A06-1	56.502	A0622588158	Bn-A06-p23612730
4	A06-1	57.123	A0622661352	Bn-A06-p23677200
4	A06-1	57.123	A0622682822	Bn-A06-p23697182
4	A06-1	57.123	A0622683231	Bn-A06-p23697605
4	A06-1	57.123	A0622698370	Bn-A06-p23710506
4	A06-1	60.458	A0623045876	Bn-A06-p24045825
4	A06-1	60.458	A0623046539	Bn-A06-p24046488
4	A06-1	60.862	A0623095245	Bn-A06-p24099288
4	A06-1	60.862	A0623135452	Bn-A06-p24145208
4	A06-1	62.92	A0623146420	Bn-A06-p24156940
4	A06-1	62.92	A0623146468	Bn-A06-p24156988
4	A06-1	63.922	Annr38984779	Bn-A06-p24178982
4	A06-1	64.994	A0623296286	Bn-A06-p24297216
4	A06-1	66.471	A0623320798	Bn-A06-p24386467
4	A06-1	66.998	A0623440068	Bn-A06-p24496051
4	A06-1	66.998	A0623444303	Bn-A06-p24501315
4	A06-1	68.575	A0623504975	Bn-A06-p24557193
4	A06-1	70.032	A0623595421	Bn-A06-p24695860
4	A06-1	70.677	A0623647354	Bn-A06-p24744523
4	A06-1	70.677	A0623649814	Bn-A06-p24746974
4	A06-1	71.082	A0623739423	Bn-A06-p24831071
4	A06-1	71.487	Annr5997426	Bn-scaff_21268_1-p193486
4	A06-1	73.967	Annr10776746	Bn-A06-p25329425
4	A06-1	74.376	Annr10759614	Bn-A06-p25345586
4	A06-1	74.785	Annr10755332	Bn-A06-p25349932
4	A06-1	75.61	A0623837537	Bn-A06-p25471463
4	A06-1	76.019	A0624109014	Bn-A06-p25786733
4	A06-1	77.264	A0624211904	Bn-A06-p25878721
5	A01	0	A012449284	Bn-A01-p80385
5	A01	0.821	A012544476	Bn-A01-p161237
5	A01	0.821	A012560144	Bn-A01-p176052
5	A01	5.857	A01r24011	Bn-A01-p1026631
5	A01	7.085	A01723009	Bn-A01-p1125565
5	A01	8.182	A01647648	Bn-A01-p1062520
5	A01	10.417	A01397553	Bn-A01-p777123
5	A01	10.417	A01557581	Bn-A01-p941792
5	A01	14.621	A01228344	Bn-A01-p637586
5	A01	14.621	A01282228	Bn-A01-p688355
5	A01	15.241	A0198316	Bn-A01-p515600
5	A01	20.991	A012439241	Bn-A01-p71129
5	A01	20.991	A012590705	Bn-A01-p206610
5	A01	22.618	A01180992	Bn-A01-p598242
5	A01	23.149	A01450140	Bn-A01-p821328
5	A01	23.75	A01567036	Bn-A01-p951341
5	A01	29.531	A01915697	Bn-A01-p1314440
5	A01	29.96	Annr12569506	Bn-A01-p1551913
5	A01	33.571	A011413459	Bn-A01-p1879401
5	A01	33.571	A011482310	Bn-A01-p1977270
5	A01	37.196	A01974344	Bn-A01-p1373239
5	A01	40.225	A01833504	Bn-A01-p1235334
5	A01	41.819	A01753379	Bn-A01-p1149698
5	A01	43.13	A01749100	Bn-A01-p1145674
5	A01	44.186	A01753032	Bn-A01-p1149351
5	A01	45.068	A01874438	Bn-A01-p1276486
5	A01	46.862	A011006969	Bn-A01-p1409723
5	A01	47.757	Annr12566053	Bn-A01-p1548460
5	A01	48.776	A011290704	Bn-A01-p1745099
5	A01	50.436	A011311010	Bn-A01-p1772621
5	A01	51.261	A011358952	Bn-A01-p1823705
5	A01	52.087	A011539200	Bn-A01-p2042209
5	A01	52.087	A011586633	Bn-A01-p2094793
5	A01	52.087	A01r103884	Bn-A01-p1993302
5	A01	54.019	A011672657	Bn-A01-p2187099
5	A01	54.955	A011730558	Bn-A01-p2246373
5	A01	55.907	A011744726	Bn-A01-p2260859
5	A01	57.823	A011876775PA	Bn-A01-p2387124
5	A01	58.853	A011939611	Bn-A01-p2453758
5	A01	61.96	A012144328PA	Bn-A01-p2637699
5	A01	63.325	A012115096	Bn-A01-p2608660
5	A01	64.024	A012035080	Bn-A01-p2538180
5	A01	64.722	A011989624	Bn-A01-p2501423
5	A01	72.677	A011727139	Bn-A01-p2242890
5	A01	72.677	A011735248	Bn-A01-p2251106
5	A01	76.141	A011894127	Bn-A01-p2403471
5	A01	76.575	A011912045	Bn-A01-p2421445
5	A01	80.308	A012194592	Bn-A01-p2688662
5	A01	82.093	A012327568	Bn-A01-p2825565
5	A01	83.305	A01r143492	Bn-A01-p2934166
5	A01	83.885	A01r148871PA	Bn-A01-p2928824
5	A01	88.045	A012220711	Bn-A01-p2713583
5	A01	92.294	A012376761PA	Bn-A01-p2874393
5	A01	95.469	A01r125723	Bn-A01-p2957869
5	A01	97.092	A012764840	Bn-A01-p3059596
5	A01	98.052	A012756809	Bn-A01-p3050613
5	A01	98.506	A012783526	Bn-A01-p3078457
5	A01	103.346	A012922012	Bn-A01-p3233299
5	A01	105.872	A013153918	Bn-A01-p3487320
5	A01	109.38	A013740479PA	Bn-A01-p4077105
5	A01	109.866	A013481957	Bn-A01-p3859106
5	A01	111.81	A013391005	Bn-A01-p3737522
5	A01	115.365	A013044599	Bn-A01-p3378332
5	A01	118.812	A013312635	Bn-A01-p3644770
5	A01	119.88	A013438048	Bn-A01-p3791028
5	A01	121.183	A013567176	Bn-A01-p3948389
5	A01	121.812	A014049901PA	Bn-A01-p4419443
5	A01	124.178	A014261277	Bn-A01-p4641747
5	A01	124.643	A014273529	Bn-A01-p4651746
5	A01	126.075	A014350529	Bn-A01-p4747874
5	A01	126.525	A014424388	Bn-A01-p4820187
5	A01	130.015	A014512396	Bn-A01-p4908924
5	A01	132.056	C016589693	Bn-scaff_17731_1-p385358
5	A01	133.774	C016796821	Bn-A01-p5020890
5	A01	135.564	A01r265519	Bn-A01-p4985329
5	A01	137.471	C016916435	Bn-A01-p5089377
5	A01	138.145	A014826273	Bn-A01-p5243029
5	A01	141.925	A015042606	Bn-A01-p5480514
5	A01	143.523	A015217408	Bn-A01-p5715141
5	A01	144.361	C01r456186	Bn-A01-p5635471
5	A01	147.117	A014856648	Bn-A01-p5265598
5	A01	149.766	A015034468	Bn-A01-p5469727
5	A01	150.302	A01r346634PA	Bn-A01-p5536695
5	A01	150.723	A01r319411	Bn-A01-p5570110
5	A01	151.111	A01r321933PA	Bn-A01-p5567840
5	A01	152.138	A015214185	Bn-A01-p5711920
5	A01	153.715	A01r351255	Bn-A01-p5731429
5	A01	153.97	A01r352044	Bn-A01-p5730640
5	A01	154.196	A015285941	Bn-A01-p5806635
5	A01	155.19	A015434377PA	Bn-A01-p5944398
5	A01	155.713	A015594599	Bn-A01-p6111016
5	A01	156.756	A015927786	Bn-A01-p6439605
5	A01	160.454	A015409483	Bn-A01-p5921497
5	A01	161.608	A015433317	Bn-A01-p5943392
5	A01	162.139	A015671593	Bn-A01-p6188347
5	A01	164.925	A016237991	Bn-A01-p6825673
5	A01	165.82	A016193512	Bn-A01-p6774097
5	A01	168.841	A016487162	Bn-A01-p7086543
5	A01	168.841	C0352628244het	Bn-scaff_26846_1-p30953
5	A01	170.065	A016837560	Bn-A01-p7479483
5	A01	170.47	A016898043PA	Bn-A01-p7557422
5	A01	171.596	A016916160	Bn-A01-p7573871
5	A01	173.696	A01r441438	Bn-A01-p7850092
5	A01	176.819	C01r692173	Bn-A01-p7834871
5	A01	177.424	A01r443776	Bn-A01-p7852440
5	A01	178.706	A017014266PA	Bn-A01-p7745080
5	A01	180.764	A016517958	Bn-A01-p7137897
5	A01	180.764	A016739746PA	Bn-A01-p7372570
5	A01	181.989	A089943074PA	Bn-A01-p7646601
5	A01	184.698	A017128068	Bn-A01-p7953001
5	A01	185.229	A017156915	Bn-A01-p7974551
5	A01	185.711	A017165840	Bn-A01-p7982220
5	A01	186.738	A017198525	Bn-A01-p8017380
5	A01	187.269	C0111542028	Bn-scaff_17369_1-p841371
5	A01	188.312	A017397322	Bn-A01-p8240363
5	A01	189.359	A017470783	Bn-A01-p8353426
5	A01	190.807	A017727524	Bn-A01-p8564149
5	A01	191.253	A017873510	Bn-A01-p9203096
5	A01	192.168	A018156987	Bn-A01-p9520409
5	A01	192.854	A018092397	Bn-A01-p9442471
5	A01	193.243	A018160121	Bn-A01-p9523572
5	A01	194.903	A017708346	Bn-A01-p8543512
5	A01	195.341	A01r522245	Bn-A01-p9180340
5	A01	196.71	A018335140PA	Bn-A01-p9712591
5	A01	197.86	Annr26778283	Bn-A01-p10354645
5	A01	199.159	A018316136	Bn-A01-p9699152
5	A01	199.159	A018511262PA	Bn-A01-p9884449
5	A01	201.217	A018852208	Bn-A01-p10249225
5	A01	201.622	A018904034	Bn-A01-p10278752
5	A01	203.262	A019216766	Bn-A01-p11137395
5	A01	204.038	A0110131743	Bn-A01-p11817698
5	A01	204.834	A0110249535	Bn-Scaffold000444-p344
5	A01	205.705	A0110692073	Bn-A01-p12484368
5	A01	206.053	A0110691053	Bn-A01-p12516944
5	A01	206.417	A0110492492	Bn-A01-p12308897
5	A01	206.684	A0110587334	Bn-A01-p12391243
5	A01	206.922	A0110745972	Bn-A01-p12535269
5	A01	207.327	A0110868515	Bn-A01-p12618357
5	A01	207.327	A0112315278	Bn-A01-p14802709
5	A01	207.428	A0111667464	Bn-A01-p14071237
5	A01	207.65	A0112597791	Bn-A01-p15087171
5	A01	207.687	A0112938831	Bn-A01-p15494260
5	A01	207.731	A01r1695008	Bn-A01-p17885812
5	A01	208.335	A0115207080	Bn-A01-p17906765
5	A01	208.542	Annr33004288	Bn-A01-p15487080
5	A01	208.715	A0112453679	Bn-A01-p14948614
5	A01	208.946	C01r1506080	Bn-A01-p15000034
5	A01	209.575	A0113102994	Bn-A01-p15695152
5	A01	210.163	A0115220912	Bn-A01-p17911199
5	A01	210.187	Annr21224005	Bn-Scaffold000300-p4564
5	A01	210.348	A0114250417	Bn-A01-p16343556
5	A01	211.043	A0114264234	Bn-A01-p16358989
5	A01	211.782	A0114602807	Bn-A01-p16749951
5	A01	211.786	A0114542903	Bn-A01-p16692819
5	A01	211.786	A07407234	Bn-A01-p13622238
5	A01	212.747	A0116438428	Bn-A01-p19598162
5	A01	215.074	A0116671599	Bn-A01-p19879925
5	A01	215.074	Annr42768634	Bn-A01-p20240780
5	A01	215.916	A0117000139	Bn-A01-p20207440
5	A01	216.733	A0117004019	Bn-A01-p20211329
5	A01	218.339	A0116447786	Bn-A01-p19607256
5	A01	218.862	A0116559791	Bn-A01-p19762477
5	A01	219.807	Cnnr56578232	Bn-A01-p20133687
5	A01	220.538	A0117647106	Bn-A01-p20839901
5	A01	221.228	A0117232920	Bn-A01-p20430407
5	A01	221.996	A0117545013	Bn-A01-p20745330
5	A01	221.996	A01r2116587	Bn-A01-p20482459
5	A01	226.2	A0117823872	Bn-A01-p21145008
5	A01	226.2	A01r2218346	Bn-A01-p21136052
5	A01	227.458	A0117922735	Bn-A01-p21309566
5	A01	228.103	A0118016584	Bn-A01-p21393260
5	A01	229.311	A0118058342	Bn-scaff_17036_1-p94786
5	A01	229.875	A0118070953	Bn-A01-p21444041
5	A01	229.875	A0118221986	Bn-A01-p21634646
5	A01	229.875	A0118351464	Bn-A01-p21758046
5	A01	229.875	A0118386235	Bn-A01-p21776155
5	A01	231.099	A0118645552	Bn-A01-p22016353
5	A01	231.099	A0118713686	Bn-A01-p22087629
5	A01	232.647	A0119438918	Bn-A01-p22948925
5	A01	233.142	A0119022504	Bn-A01-p23175111
5	A01	233.142	A0119064492	Bn-A01-p23196022
5	A01	233.142	A0119116586	Bn-A01-p23259034
5	A01	235.292	A01r2411952	Bn-A01-p23078554
5	A01	236.84	A01r2392625	Bn-A01-p23095567
5	A01	236.84	A01r2401249	Bn-A01-p23087707
5	A01	237.653	A0119243847	Bn-A01-p23370802
5	A01	238.058	A0119346461	Bn-A01-p23472646
5	A01	238.463	C0134626593	Bn-A01-p23538267
5	A01	240.521	A0119738682	Bn-A01-p23685978
5	A01	243	A0119908525het	Bn-A01-p23842865
5	A01	243	A0120206623	Bn-A01-p24408637
5	A01	244.258	A0120308731	Bn-A01-p24504495
5	A01	245.719	A0120363718	Bn-A01-p24565084
5	A01	247.051	A0120475601	Bn-A01-p24707425
5	A01	247.513	A0120561724	Bn-A01-p24829988
5	A01	247.974	A0120567057	Bn-A01-p24835306
5	A01	248.408	A0120581194	Bn-A01-p24848629
5	A01	248.996	A01r2519289	Bn-A01-p24921355
5	A01	250.79	A0120717861	Bn-Scaffold000164-p133924
5	A01	254.522	Annr9893318PA	Bn-A01-p26543758
5	A01	257.483	A0121524914	Bn-A01-p27392534
5	A01	260.47	C0138129852	Bn-A01-p27796877
6	C01	0	Cnnr21874797PA	Bn-scaff_20320_1-p24757
6	C01	1.668	Cnnr21903658het	Bn-scaff_20320_1-p52767
6	C01	3.279	C01290222	Bn-scaff_19244_1-p352588
6	C01	3.279	C01322398	Bn-scaff_19244_1-p388798
6	C01	5.648	C01384343	Bn-scaff_19244_1-p444332
6	C01	6.568	C01391744	Bn-scaff_19244_1-p451742
6	C01	6.568	C01409330PA	Bn-scaff_19244_1-p479987
6	C01	6.568	C01473548	Bn-scaff_19244_1-p551168
6	C01	6.568	C01498823	Bn-scaff_19244_1-p577643
6	C01	6.568	C01633839	Bn-scaff_19244_1-p699318
6	C01	10.071	C01937855	Bn-scaff_15838_1-p431266
6	C01	11.221	C01990251	Bn-scaff_15838_1-p536524
6	C01	13.621	C011148790	Bn-scaff_15838_1-p714484
6	C01	13.621	C01r51696	Bn-scaff_15838_1-p680079
6	C01	15.352	C011224850	Bn-scaff_15838_1-p790905
6	C01	16.075	C011256655	Bn-scaff_15838_1-p822841
6	C01	16.075	C011305222	Bn-scaff_15838_1-p868461
6	C01	18.98	C011375336	Bn-scaff_15838_1-p979888
6	C01	18.98	C011449191	Bn-scaff_15838_1-p1061062
6	C01	20.975	C011522296	Bn-scaff_15838_1-p1126349
6	C01	21.522	C011588183	Bn-scaff_15838_1-p1199011
6	C01	24.861	C011692440	Bn-scaff_15838_1-p1295927
6	C01	25.36	C011768521	Bn-scaff_15838_1-p1366843
6	C01	26.833	C011846081	Bn-scaff_15838_1-p1440326
6	C01	26.833	C011885058	Bn-scaff_15838_1-p1476644
6	C01	26.833	C011923651	Bn-scaff_15838_1-p1551711
6	C01	26.833	C011928766	Bn-scaff_15838_1-p1556826
6	C01	29.207	C011977275	Bn-scaff_15838_1-p1614431
6	C01	30.266	C012020729	Bn-scaff_16182_1-p629084
6	C01	34.09	C012162038	Bn-scaff_15838_1-p1806419
6	C01	34.715	C012273625	Bn-scaff_15838_1-p1917196
6	C01	34.715	C012403248	Bn-scaff_15838_1-p2029088
6	C01	34.715	C012408256	Bn-scaff_15838_1-p2035980
6	C01	37.899	C012576689	Bn-scaff_15838_1-p2212925
6	C01	39.685	C012629395	Bn-scaff_15838_1-p2253503
6	C01	39.685	C012644665	Bn-scaff_15838_1-p2268600
6	C01	41.483	C013071789	Bn-scaff_15838_5-p217291
6	C01	42.948	C013001926	Bn-scaff_15838_5-p128924
6	C01	45.874	C013139695	Bn-scaff_15838_5-p304302
6	C01	46.544	C013170914	Bn-scaff_15838_5-p331638
6	C01	49.177	C013207030	Bn-scaff_15838_5-p375370
6	C01	49.177	C013253465	Bn-scaff_15838_5-p420555
6	C01	50.36	C013292847	Bn-scaff_15838_5-p446059
6	C01	52.882	C013328364	Bn-scaff_15838_5-p480567
6	C01	52.882	C013328753	Bn-scaff_15838_5-p480957
6	C01	54.393	C013432943	Bn-scaff_15838_5-p603655
6	C01	54.895	C013486102	Bn-scaff_15838_5-p658666
6	C01	60.016	C043322757PA	Bn-scaff_19026_1-p101219
6	C01	64.727	C013487016	Bn-scaff_15838_5-p659580
6	C01	65.749	C013540284	Bn-scaff_15838_5-p706717
6	C01	66.764	C013609257	Bn-scaff_15838_5-p779070
6	C01	68.224	C013785457	Bn-scaff_15838_5-p954588
6	C01	70.831	C013995608	Bn-scaff_15838_5-p1158185
6	C01	70.831	C014015250	Bn-scaff_15838_5-p1181758
6	C01	70.831	C014037868	Bn-scaff_15838_5-p1215697
6	C01	70.831	C014229275	Bn-scaff_25149_1-p55218
6	C01	71.751	C014294616	Bn-scaff_17978_1-p23142
6	C01	72.753	C014319444	Bn-scaff_17978_1-p47592
6	C01	73.8	C014324265	Bn-scaff_17978_1-p52413
6	C01	76.157	C014976030	Bn-scaff_19193_1-p1319500
6	C01	76.157	C015010261	Bn-scaff_19193_1-p1288594
6	C01	76.627	C015409419	Bn-scaff_19193_1-p927967
6	C01	78.513	C015769138	Bn-scaff_21313_1-p1951
6	C01	79.445	C015810949	Bn-scaff_19193_1-p488132
6	C01	80.365	C015897141	Bn-scaff_19193_1-p408105
6	C01	81.776	C01r116072	Bn-scaff_17731_1-p165802
6	C01	82.352	Cnnr46513297	Bn-scaff_17731_1-p474833
6	C01	83.506	C016769766	Bn-scaff_17731_1-p536602
6	C01	83.506	C017092779	Bn-scaff_17731_1-p812656
6	C01	85.145	C017291262	Bn-scaff_17731_1-p1017239
6	C01	85.145	C017306864	Bn-scaff_17731_1-p1054055
6	C01	85.145	C01r216893	Bn-scaff_17731_1-p889862
6	C01	85.587	Cnnr64278104	Bn-scaff_17827_1-p372765
6	C01	86.036	Cnnr17207304	Bn-scaff_17827_1-p622207
6	C01	86.498	C017755229	Bn-scaff_17827_1-p654250
6	C01	87.021	C017866769	Bn-scaff_17827_1-p963588
6	C01	87.548	C017999609	Bn-scaff_20210_1-p448678
6	C01	88.034	C018058386	Bn-scaff_20210_1-p384363
6	C01	88.806	C018205998	Bn-scaff_20210_1-p177476
6	C01	89.509	C018206075	Bn-scaff_20210_1-p177399
6	C01	89.975	C01r364268	Bn-scaff_20210_1-p276737
6	C01	91.652	C018219815	Bn-scaff_20210_1-p163599
6	C01	91.652	C018221301	Bn-scaff_20210_1-p162115
6	C01	94.806	C018619159	Bn-scaff_16128_1-p471514
6	C01	96.872	C018885285	Bn-scaff_16128_2-p180117
6	C01	97.849	C018914987	Bn-scaff_16128_2-p149602
6	C01	97.849	C019059861	Bn-scaff_16128_2-p29363
6	C01	99.21	C01r506662	Bn-scaff_20638_1-p150757
6	C01	99.909	A016294551	Bn-scaff_20675_1-p159903
6	C01	101.179	C019664967	Bn-scaff_20675_1-p95063
6	C01	101.751	C019700668	Bn-scaff_20675_1-p61871
6	C01	102.33	C019755412	Bn-scaff_20675_1-p32025
6	C01	102.33	C01r561025	Bn-scaff_24869_1-p152736
6	C01	102.33	C01r630575	Bn-scaff_24869_1-p147699
6	C01	104.802	C0111063040	Bn-scaff_17592_1-p683765
6	C01	106.558	Annr39796066het	Bn-A01-p7800839
6	C01	108.86	C0111203590	Bn-scaff_17369_1-p1207575
6	C01	109.604	A0329075937	Bn-scaff_17592_1-p781545
6	C01	109.737	C0111167065PA	Bn-scaff_17369_1-p1244776
6	C01	109.737	C0111202986	Bn-scaff_17369_1-p1208179
6	C01	111.077	C01r672639	Bn-scaff_17369_1-p1130809
6	C01	111.531	Cnnr67535023	Bn-scaff_17369_1-p1111724
6	C01	113.551	C0111367853	Bn-scaff_17369_1-p965580
6	C01	114.033	C0111398669	Bn-scaff_17369_1-p933509
6	C01	115.052	C0111473509	Bn-scaff_17369_1-p858259
6	C01	115.052	C0111540313	Bn-scaff_17369_1-p843089
6	C01	115.052	C0111551257	Bn-scaff_17369_1-p829445
6	C01	118.572	C0111746556	Bn-scaff_17369_1-p625180
6	C01	119.295	C0111577707	Bn-scaff_17369_1-p794147
6	C01	119.614	Cnnr68224995PA	Bn-scaff_15705_3-p246215
6	C01	120.542	C01r809168	Bn-scaff_17369_1-p386575
6	C01	123.756	C0112477514	Bn-scaff_24947_1-p103657
6	C01	123.756	C01r846561	Bn-scaff_24947_1-p112023
6	C01	124.804	C0112543497	Bn-scaff_24947_1-p43804
6	C01	126.564	C0112804823	Bn-scaff_16874_2-p29251
6	C01	128.316	C0113254379	Bn-scaff_19614_1-p325704
6	C01	129.503	C0113273867	Bn-scaff_19614_1-p305584
6	C01	129.503	C0113285244	Bn-scaff_19614_1-p292844
6	C01	131.561	C0113532596	Bn-scaff_19614_1-p36023
6	C01	131.561	C0113678144	Bn-scaff_27129_1-p98351
6	C01	131.561	C0113683328	Bn-scaff_27129_1-p103216
6	C01	136.619	C0114512426	Bn-scaff_15747_1-p424053
6	C01	138.043	C0114495132	Bn-scaff_15747_1-p401496
6	C01	142.949	C0114685236PA	Bn-scaff_19702_1-p616454
6	C01	143.762	C0114730773PA	Bn-scaff_15747_1-p770900
6	C01	144.167	C0114718298PA	Bn-scaff_15747_1-p758466
6	C01	145.391	C0114745415PA	Bn-scaff_15747_1-p785543
6	C01	147.031	C0114916866PA	Bn-scaff_15803_1-p695224
6	C01	147.031	C0114963294PA	Bn-scaff_15803_1-p677518
6	C01	147.031	C01r956100het	Bn-scaff_15803_1-p452639
6	C01	147.844	C0115388644PA	Bn-scaff_19569_1-p2814
6	C01	147.909	C01r1148667	Bn-scaff_22790_1-p475719
6	C01	147.945	C0115519349	Bn-scaff_17203_1-p315290
6	C01	149.543	C0115953915	Bn-scaff_22790_1-p250265
6	C01	151.504	Cnnr65758223	Bn-A01-p11330661
6	C01	151.536	Cnnr74949935	Bn-scaff_22790_1-p219701
6	C01	151.544	A019218480het	Bn-A01-p11142752
6	C01	156.92	C01r985441PA	Bn-scaff_22790_1-p83398
6	C01	163.133	C01r986066	Bn-scaff_22790_1-p84023
6	C01	164.304	C0116178173	Bn-scaff_22790_1-p777045
6	C01	164.304	C0116247117	Bn-scaff_22790_1-p821192
6	C01	165.105	C0116263345	Bn-scaff_22790_1-p829614
6	C01	165.975	C01r1271057	Bn-scaff_22790_1-p952392
6	C01	166.523	C01r1540762	Bn-scaff_20250_2-p12794
6	C01	167.042	C01r1520990	Bn-scaff_16691_1-p572782
6	C01	167.548	C0121813924	Bn-scaff_16691_1-p881093
6	C01	169.61	C0120567208PA	Bn-scaff_24236_1-p293897
6	C01	170.015	C0125066964PA	Bn-scaff_21820_1-p591297
6	C01	170.047	C0125430043	Bn-scaff_21820_1-p210838
6	C01	170.811	C0124045495	Bn-scaff_22976_1-p23202
6	C01	171.637	C0124493672	Bn-scaff_15791_1-p138522
6	C01	172.335	C0118074407	Bn-scaff_19364_1-p524064
6	C01	172.997	C0125357478	Bn-scaff_21820_1-p280779
6	C01	173.536	C01r1924329	Bn-scaff_24236_1-p258532
6	C01	176.373	C01r2663588	Bn-scaff_20452_1-p28140
6	C01	178.075	Cnnr64762012	Bn-scaff_16929_1-p626197
6	C01	179.027	C0130165590	Bn-scaff_23795_1-p199305
6	C01	179.027	Cnnr40078855	Bn-scaff_23795_1-p471265
6	C01	181.524	C0131190515	Bn-scaff_16534_2-p51823
6	C01	181.823	C01r3232596	Bn-scaff_16534_2-p244035
6	C01	182.269	C0131201434	Bn-scaff_16534_2-p79383
6	C01	182.723	A0117200613	Bn-scaff_17517_1-p419997
6	C01	182.723	C0130662559	Bn-scaff_15713_1-p3776
6	C01	185.628	C0132143598	Bn-scaff_28165_1-p40330
6	C01	185.628	C0132240825	Bn-scaff_20764_1-p2534
6	C01	185.628	C0133006559	Bn-scaff_18039_1-p206597
6	C01	187.163	C0133411681	Bn-scaff_15844_1-p184165
6	C01	188.724	C0135229355	Bn-scaff_23799_1-p62076
6	C01	190.501	C0136017377	Bn-scaff_19168_1-p9620
6	C01	192.195	A0121043425	Bn-A01-p26519047
6	C01	192.195	C0136840417	Bn-scaff_21884_1-p28771
6	C01	192.701	C0137781799het	Bn-scaff_15712_3-p509872
6	C01	193.24	C0138105639	Bn-A01-p27774666
6	C01	193.947	C0134145440	Bn-scaff_17515_1-p635443
6	C01	194.206	A01r2612550	Bn-scaff_16567_1-p98742
6	C01	194.627	C0138005481PA	Bn-scaff_15712_3-p158928
6	C01	194.825	C0135924815	Bn-scaff_19168_1-p109723
6	C01	195.031	C059508115PA	Bn-scaff_15936_1-p357665
6	C01	195.844	C0136987347PA	Bn-scaff_21884_1-p153891
7	C08	0	C08801927	Bn-scaff_18607_1-p283263
7	C08	3.924	C081353878	Bn-scaff_26293_1-p133260
7	C08	5.169	C081364322	Bn-scaff_26293_1-p117280
7	C08	5.578	C081383439	Bn-scaff_26293_1-p97936
7	C08	5.991	C0933313770	Bn-scaff_17367_1-p687815
7	C08	5.991	C0933313770	Bn-Scaffold000157-p178418
7	C08	6.408	C081576516	Bn-scaff_23432_1-p10078
7	C08	6.801	C081387985	Bn-scaff_26293_1-p92022
7	C08	7.614	Cnnr46154929	Bn-scaff_27765_1-p330137
7	C08	8.427	C082799086	Bn-scaff_27765_1-p294154
7	C08	10.067	C08r1593534	Bn-scaff_15712_9-p79189
7	C08	10.244	C087419561	Bn-scaff_18310_1-p1283064
7	C08	10.471	C0813172810	Bn-scaff_16468_1-p308268
7	C08	10.471	C089128953	Bn-scaff_16273_1-p331417
7	C08	12.11	C089419995	Bn-scaff_16766_1-p150594
7	C08	12.11	C089483566	Bn-scaff_16766_1-p211870
7	C08	13.75	C0812162196	Bn-scaff_16142_1-p90468
7	C08	13.75	C0812201748	Bn-scaff_16142_1-p47324
7	C08	13.75	C0812298334	Bn-scaff_17637_1-p230619
7	C08	13.75	C0812359658	Bn-scaff_17637_1-p170031
7	C08	13.75	C0813592836	Bn-scaff_16287_1-p294213
7	C08	14.334	C0813664061	Bn-scaff_16287_1-p394395
7	C08	14.873	C0814395919	Bn-scaff_21250_1-p164882
7	C08	16.608	C0816165436	Bn-scaff_18275_1-p1210524
7	C08	16.608	C0816222354	Bn-scaff_18275_1-p1278049
7	C08	23.981	C0818037769	Bn-scaff_19242_1-p421335
7	C08	23.981	C0818065003	Bn-scaff_19242_1-p390109
7	C08	35.239	C0820675827	Bn-scaff_16231_1-p1235878
7	C08	36.464	C0820693098	Bn-scaff_16231_1-p1209255
7	C08	38.943	C08r3268115	Bn-scaff_16231_1-p897380
7	C08	39.756	C0821260496	Bn-scaff_16231_1-p662722
7	C08	43.961	Annr19886124	Bn-scaff_15923_1-p635095
7	C08	43.961	C08r3358535	Bn-scaff_15923_1-p489042
7	C08	44.581	C088618073	Bn-scaff_15923_1-p46551
7	C08	46.417	A0815310499het	Bn-A08-p17857870
7	C08	47.23	A0815167242het	Bn-A08-p17724619
7	C08	47.23	C08r3537596	Bn-scaff_16174_1-p133998
7	C08	48.459	Cnnr8603302	Bn-scaff_16174_1-p653015
7	C08	49.737	C0823300720	Bn-scaff_16174_1-p1072915
7	C08	50.342	C0823384714	Bn-scaff_16174_1-p1163637
7	C08	50.897	C0823406197	Bn-scaff_16174_1-p1185135
7	C08	50.897	C0823488109	Bn-scaff_16174_1-p1265134
7	C08	50.897	C0823522501	Bn-scaff_16174_1-p1308949
7	C08	50.897	C0823522797	Bn-scaff_16174_1-p1309245
7	C08	51.465	C0823687843	Bn-scaff_16174_1-p1444980
7	C08	52.02	C0823797411	Bn-scaff_16174_1-p1551146
7	C08	52.519	A068566443	Bn-A06-p9094415
7	C08	53.743	C0824432028	Bn-scaff_16770_1-p1746549
7	C08	55.383	C0825344312	Bn-scaff_16770_1-p2985548
7	C08	59.587	C0826723192	Bn-scaff_16770_1-p4035684
7	C08	59.992	C0826764406	Bn-scaff_16770_1-p4068629
7	C08	60.397	C0827039246	Bn-scaff_16770_1-p4353199
7	C08	61.621	C0827552635	Bn-scaff_16361_1-p43353
7	C08	62.03	C0827758678	Bn-scaff_16361_1-p247366
7	C08	62.843	C0828373767	Bn-scaff_16361_1-p901728
7	C08	64.204	C0828573746	Bn-scaff_16361_1-p1122025
7	C08	64.642	C0829027497	Bn-scaff_16361_1-p1504169
7	C08	65.087	C0829264596	Bn-scaff_16361_1-p1713891
7	C08	66.839	C0829566772	Bn-scaff_16361_1-p2016133
7	C08	67.252	C0829598934	Bn-scaff_16361_1-p2052324
7	C08	68.564	C0829794324	Bn-scaff_16361_1-p2256702
7	C08	68.977	A0927314845het	Bn-A09-p29454619
7	C08	68.977	C0830245503	Bn-scaff_16361_1-p2750042
7	C08	73.621	C0830825726	Bn-scaff_16361_1-p3350949
7	C08	73.621	C0830829011	Bn-scaff_16361_1-p3354234
7	C08	73.621	C0830830172	Bn-scaff_16361_1-p3355395
7	C08	76.101	C0830871209	Bn-scaff_16361_1-p3397399
7	C08	76.101	C0831008745	Bn-scaff_16197_1-p3259829
7	C08	77.741	C0831268766	Bn-scaff_16197_1-p3019951
7	C08	78.525	C0831281404	Bn-scaff_16197_1-p3006933
7	C08	80.194	C0831312603	Bn-scaff_16197_1-p2962341
7	C08	80.194	C0831348049	Bn-scaff_16197_1-p2911020
7	C08	82.055	C0831608921	Bn-scaff_16197_1-p2602143
7	C08	82.651	A0928537545	Bn-scaff_16197_1-p2493450
7	C08	82.651	C0831765697	Bn-scaff_16197_1-p2436020
7	C08	82.651	C0831765898	Bn-scaff_16197_1-p2435820
7	C08	82.776	C0831789049	Bn-scaff_16197_1-p2406247
7	C08	83.055	C0831685590	Bn-scaff_16197_1-p2521968
7	C08	83.055	C08r3966632	Bn-scaff_16197_1-p2468601
7	C08	83.663	C0831883141	Bn-scaff_16197_1-p2330796
7	C08	84.272	C0832028162	Bn-scaff_16197_1-p2144692
7	C08	84.272	C0832299052	Bn-scaff_16197_1-p1850852
7	C08	85.315	Cnnr46536643	Bn-scaff_16197_1-p1695268
7	C08	86.465	C0832737947	Bn-scaff_16197_1-p1381278
7	C08	88.217	C0833000549	Bn-scaff_16197_1-p1093609
7	C08	88.826	C0833120771	Bn-scaff_16197_1-p974627
7	C08	89.989	C0833258545PA	Bn-scaff_16197_1-p836847
7	C08	92.468	C0833306357het	Bn-scaff_16197_1-p784797
7	C08	92.468	C0833405290	Bn-scaff_16197_1-p625764
7	C08	93.809	C0833471716	Bn-scaff_16197_1-p561660
7	C08	95.909	C0833479393	Bn-scaff_16197_1-p553997
7	C08	96.566	C0833506804	Bn-scaff_16197_1-p515133
7	C08	96.566	C0833517902	Bn-scaff_16197_1-p504820
7	C08	97.008	C0833599652	Bn-scaff_16197_1-p418355
7	C08	97.437	C0833735201	Bn-scaff_16197_1-p273402
7	C08	97.878	C08r4173089	Bn-scaff_16197_1-p135491
7	C08	100.155	C0834269780	Bn-scaff_16445_1-p2635783
7	C08	103.779	C0834371204	Bn-scaff_16445_1-p2523413
7	C08	105.573	C0834731449	Bn-scaff_16445_1-p2132184
7	C08	106.023	C0834803105	Bn-scaff_16445_1-p2022692
7	C08	106.898	C0834963271	Bn-scaff_16445_1-p1836752
7	C08	106.898	C0834963342	Bn-scaff_16445_1-p1836681
7	C08	110.232	C0835110876	Bn-scaff_16445_1-p1640811
7	C08	110.232	C0835148531	Bn-scaff_16445_1-p1603116
7	C08	110.232	C0835149473	Bn-scaff_16445_1-p1602173
7	C08	112.29	C0835309219	Bn-scaff_16445_1-p1459241
7	C08	112.29	C0835316120	Bn-scaff_16445_1-p1451181
7	C08	112.29	C0835317039	Bn-scaff_16445_1-p1450260
7	C08	113.929	A0931215661	Bn-scaff_16445_1-p1441125
7	C08	114.538	C0835430413	Bn-scaff_16445_1-p1342951
7	C08	116.386	C0835614441	Bn-A09-p34247590
7	C08	116.386	Cnnr78925785	Bn-scaff_16445_1-p1085018
7	C08	118.343	C0835853339	Bn-scaff_16445_1-p932151
7	C08	121.782	C0835905667	Bn-scaff_16445_1-p895858
7	C08	121.782	C0835957815	Bn-scaff_16445_1-p852506
7	C08	124.41	C0836108102	Bn-scaff_16445_1-p699461
7	C08	125.08	C0836223716	Bn-scaff_16445_1-p585598
7	C08	125.08	C0836224998	Bn-scaff_16445_1-p584652
7	C08	126.036	C0836337029	Bn-scaff_16445_1-p478398
7	C08	127.947	C0836471225	Bn-scaff_16445_1-p362991
7	C08	127.947	C08r4357914	Bn-scaff_16445_1-p414675
7	C08	130.478	C0836562488	Bn-scaff_16445_1-p263067
7	C08	134.63	C0836696296	Bn-scaff_20947_1-p146783
7	C08	134.63	C0836745382	Bn-scaff_20947_1-p93326
7	C08	136.269	A0932514369	Bn-A09-p35368467
7	C08	137.717	C0837001103	Bn-scaff_21269_1-p143121
7	C08	138.678	C0837152030	Bn-scaff_21269_1-p306028
7	C08	144.896	C0837708602	Bn-scaff_16389_1-p394420
7	C08	146.795	C0837386247	Bn-scaff_16389_1-p740326
7	C08	146.795	C0837579227	Bn-scaff_16389_1-p526483
7	C08	146.795	C08r4497639	Bn-scaff_16389_1-p688405
7	C08	146.795	C08r4498028	Bn-scaff_16389_1-p688011
7	C08	151.59	Cnnr8198628	Bn-scaff_16021_1-p167469
8	A09	0	A09371063PA	Bn-A09-p321430
8	A09	1.639	A091634318	Bn-A09-p620595
8	A09	1.639	A09r231786PA	Bn-A09-p702173
8	A09	2.481	A091638078	Bn-A09-p614715
8	A09	3.335	A09r21430	Bn-A09-p594794
8	A09	4.321	A09r308423	Bn-A09-p574205
8	A09	5.031	A091637130	Bn-A09-p616919
8	A09	7.144	A09515411	Bn-A09-p160775
8	A09	7.761	A09539846	Bn-A09-p135892
8	A09	8.973	A09599166	Bn-A09-p86293
8	A09	10.214	A09733456	Bn-A01-p27017324
8	A09	10.214	A09761644	Bn-A01-p26990131
8	A09	10.892	A09861964	Bn-A01-p26921219
8	A09	14.02	A09940331	Bn-A09-p1165212
8	A09	14.837	A09963280	Bn-A09-p1188091
8	A09	16.393	A091382821	Bn-A09-p2208929
8	A09	16.393	Annr47696826	Bn-A09-p1404415
8	A09	21.482	A091742205	Bn-A09-p2548356
8	A09	21.482	A091742822	Bn-A09-p2548974
8	A09	24.388	A091796434	Bn-A09-p2609043
8	A09	24.388	A091881472	Bn-A09-p2083933
8	A09	26.027	A091920224	Bn-A09-p2044817
8	A09	26.027	A091928005	Bn-A09-p2033767
8	A09	26.027	A091928551	Bn-A09-p2033221
8	A09	27.397	A091964559	Bn-A09-p1989556
8	A09	28.89	A091999319	Bn-A09-p1956137
8	A09	28.89	A092026507	Bn-A09-p1929245
8	A09	30.617	A092076518	Bn-A09-p1860063
8	A09	31.599	A092135409	Bn-A09-p1796337
8	A09	32.568	A092140342	Bn-A09-p1786726
8	A09	32.568	A092141349	Bn-A09-p1785718
8	A09	32.568	Annr32529405	Bn-A09-p1715714
8	A09	33.937	A092233585	Bn-A09-p1690633
8	A09	35.154	A092261544	Bn-A09-p1674796
8	A09	36.25	A092274332	Bn-A09-p1657554
8	A09	36.25	A092318314	Bn-A09-p1608051
8	A09	36.25	A092324670	Bn-A09-p1603105
8	A09	36.655	A092375213	Bn-A09-p1552993
8	A09	38.713	A092448173	Bn-scaff_19783_1-p71479
8	A09	38.713	A092450831	Bn-A01-p9149601
8	A09	39.285	A092449731	Bn-A01-p9150695
8	A09	39.755	A092453962	Bn-A01-p9146490
8	A09	40.192	A092469614	Bn-A01-p9129693
8	A09	40.935	A092966603	Bn-A09-p3047090
8	A09	41.344	A092999148	Bn-A09-p3064935
8	A09	41.916	A092944565	Bn-A09-p3024539
8	A09	43.614	A093031274	Bn-A09-p3097420
8	A09	43.614	A093137907	Bn-A09-p3237193
8	A09	51.179	A093695622	Bn-A09-p4384911
8	A09	52.242	A093722419	Bn-A09-p4351470
8	A09	52.242	A093776220	Bn-A09-p4286317
8	A09	54.166	A09r530798	Bn-A09-p4241780
8	A09	55.11	A093791683	Bn-A09-p4206179
8	A09	57.459	A093906694	Bn-A09-p4096474
8	A09	58.399	A093979270	Bn-A09-p4024534
8	A09	58.399	A093982306	Bn-A09-p4021115
8	A09	58.399	A093999318	Bn-A09-p3994437
8	A09	58.399	A093999691	Bn-A09-p3994064
8	A09	60.76	A09r610241	Bn-Scaffold000178-p118125
8	A09	61.308	A094358812	Bn-A09-p4447029
8	A09	64.183	A09r679073	Bn-A09-p4913177
8	A09	64.183	A09r693654	Bn-A09-p4927893
8	A09	67.518	A094850038	Bn-Scaffold000321-p12341
8	A09	67.518	Annr39532497	Bn-A09-p5298521
8	A09	70.423	A095015235	Bn-A09-p5455608
8	A09	70.877	A095213793	Bn-A09-p5631441
8	A09	71.331	A095238666	Bn-A09-p5678953
8	A09	72.845	A095541331	Bn-A09-p7331034
8	A09	76.465	C099401127	Bn-scaff_15701_1-p994892
8	A09	76.594	A096661032	Bn-A09-p6021939
8	A09	76.788	A098020182	Bn-A09-p8591746
8	A09	76.901	A096974166	Bn-A09-p7472401
8	A09	77.006	A097019047	Bn-A09-p7510345
8	A09	78.156	A098149008	Bn-A09-p8891277
8	A09	79.109	A09r1031392	Bn-A09-p8957856
8	A09	79.109	Annr22733866	Bn-A09-p9317714
8	A09	80.276	A098414770	Bn-A09-p9325966
8	A09	81.5	A098460857	Bn-A09-p9379347
8	A09	82.783	A098782103	Bn-A09-p9724274
8	A09	82.783	A098899405	Bn-A09-p9877560
8	A09	85.667	A099008110	Bn-A09-p10023881
8	A09	86.435	A099028295	Bn-A09-p10046047
8	A09	88.991	A099571283	Bn-A09-p10325493
8	A09	88.991	A09r1139563	Bn-A09-p14246053
8	A09	91.049	A099216946	Bn-A09-p14147959
8	A09	91.049	A099717275	Bn-A09-p14031358
8	A09	94.582	Annr38460947	Bn-A09-p13251498
8	A09	95.207	A0910761537	Bn-A09-p12929078
8	A09	95.207	A0912040387	Bn-A05-p18147040
8	A09	95.352	A0912833142	Bn-A09-p16998291
8	A09	95.506	A0910842958	Bn-scaff_17888_1-p435307
8	A09	95.647	A0912023106	Bn-A09-p15090180
8	A09	95.764	A0912675514	Bn-A09-p14432426
8	A09	96.084	C0918290779	Bn-scaff_23293_1-p25406
8	A09	97.275	A0913269954	Bn-A09-p17509910
8	A09	98.463	A0913114773	Bn-A09-p17332686
8	A09	98.463	A0913271701	Bn-A09-p17511656
8	A09	99.534	A0914179756	Bn-Scaffold000344-p1622
8	A09	100.09	A0914393571	Bn-A08-p9323955
8	A09	100.09	A0915067165	Bn-A09-p11630515
8	A09	100.09	A0915745353	Bn-A09-p19057312
8	A09	100.09	Annr39254903	Bn-A09-p11692396
8	A09	105.953	A0921512422	Bn-A09-p23144931
8	A09	106.411	A0921725183	Bn-A09-p23331135
8	A09	106.877	A0921849699	Bn-A09-p23445424
8	A09	106.877	A0921933656	Bn-A09-p23554402
8	A09	106.969	A0921902968	Bn-A09-p23525690
8	A09	107.127	A0922065803	Bn-A09-p23693948
8	A09	107.28	A0922081699	Bn-A09-p23707462
8	A09	107.28	A0922128629	Bn-A09-p23756115
8	A09	107.705	A0922217935	Bn-A09-p23852034
8	A09	108.147	A0922231633	Bn-A09-p23865794
8	A09	109.5	A0922308789	Bn-A09-p23928417
8	A09	111.323	A0922323588	Bn-A09-p24014257
8	A09	112.23	A0923062383	Bn-A09-p24104666
8	A09	113.571	A0922443783	Bn-A09-p24400007
8	A09	114.028	A0922608602	Bn-A09-p24556003
8	A09	114.462	Annr3930652	Bn-A09-p24921401
8	A09	114.919	Annr3867143	Bn-A09-p24987467
8	A09	116.281	A0923360705	Bn-A09-p25316014
8	A09	116.281	A0923363532	Bn-A09-p25319672
8	A09	117.11	A0923660706	Bn-A09-p25536905
9	A10	0	A1056676het	Bn-A10-p4821527
9	A10	0.239	A10248713	Bn-A10-p4622728
9	A10	0.445	A10150860	Bn-A10-p4742940
9	A10	0.886	A10363819het	Bn-A10-p4480010
9	A10	1.344	A10638064	Bn-A10-p4197906
9	A10	1.818	A10727329	Bn-A10-p4138801
9	A10	2.256	A10747721	Bn-A10-p4118433
9	A10	2.709	A10781500	Bn-A10-p4080011
9	A10	3.191	C05806180	Bn-scaff_16414_1-p1208159
9	A10	3.669	C0353671067	Bn-A10-p3944803
9	A10	4.754	A10917621	Bn-A10-p3905100
9	A10	5.682	Annr36369222PA	Bn-A10-p3845546
9	A10	6.213	A101080441	Bn-A10-p2852183
9	A10	7.723	A101167496	Bn-A10-p2762385
9	A10	8.536	A101177516	Bn-A10-p2747164
9	A10	9.761	A10r26186	Bn-A10-p2545412
9	A10	10.878	A10r5195	Bn-A10-p2529144
9	A10	11.389	A101381556PA	Bn-A10-p2500523
9	A10	12.214	A101477375	Bn-A10-p2385591
9	A10	13.101	A101432110	Bn-A10-p2444751
9	A10	14.707	A101493884	Bn-A10-p2369622
9	A10	15.467	A101495747	Bn-A10-p2367479
9	A10	15.467	A101572605	Bn-A10-p2266029
9	A10	15.467	A101592086	Bn-A10-p2240635
9	A10	18.801	Annr13391320PA	Bn-A10-p2153847
9	A10	19.614	Annr13415364PA	Bn-A10-p2174043
9	A10	20.682	A101612829	Bn-A10-p2106781
9	A10	21.808	A101624161	Bn-A10-p2096482
9	A10	22.551	A101640663	Bn-A10-p2074000
9	A10	23.221	A101656737	Bn-A10-p2056053
9	A10	23.846	A101889430	Bn-A02-p23925334
9	A10	26	A101980375	Bn-A10-p1791974
9	A10	26.531	A101795993	Bn-A10-p1698746
9	A10	28.104	A102121566	Bn-A10-p1582783
9	A10	29.744	A10r239321	Bn-A10-p1196851
9	A10	30.262	A104140819	Bn-A04-p12600635
9	A10	30.262	A10r1331086	Bn-A10-p693390
9	A10	30.936	A104542801	Bn-A10-p73025
9	A10	31.708	A10r1036654	Bn-A10-p688412
9	A10	32.292	A102916473PA	Bn-Scaffold000337-p6012
9	A10	32.462	A102691425	Bn-A10-p754475
9	A10	32.696	A102432736	Bn-A10-p1108975
9	A10	33.51	A106098602PA	Bn-A01-p18896245
9	A10	34.008	A105819587	Bn-A01-p18662925
9	A10	34.482	A104798839	Bn-A10-p5210325
9	A10	34.984	A107249551	Bn-A10-p6418601
9	A10	35.268	A107075242	Bn-A10-p6247519
9	A10	35.482	A107065862	Bn-A10-p6240637
9	A10	35.984	A108647552	Bn-A10-p7065016
9	A10	36.507	A108323653	Bn-A10-p6730588
9	A10	37.05	A108903549	Bn-A10-p7260660
9	A10	37.577	A109020292	Bn-A10-p7357442
9	A10	38.666	A10r1524355	Bn-A10-p7698184
9	A10	38.957	A10r1454586	Bn-A10-p7657767
9	A10	39.11	A095779828	Bn-A10-p7444203
9	A10	39.544	C0936797860	Bn-scaff_21276_1-p574134
9	A10	39.774	A1010123684	Bn-A10-p8723171
9	A10	39.996	Annr3794874	Bn-A10-p8737359
9	A10	41.023	A1010352963	Bn-A10-p8951109
9	A10	42.033	A1010805558	Bn-A10-p9378974
9	A10	42.033	A1010869231	Bn-A10-p9436205
9	A10	43.171	A1010397090	Bn-A10-p8997545
9	A10	43.755	A1010808116	Bn-A10-p9381557
9	A10	44.885	A1010898392	Bn-A10-p9459037
9	A10	44.885	A10r1838806	Bn-A10-p9594548
9	A10	47.364	A1011146701	Bn-A10-p9747551
9	A10	47.364	C0939728625	Bn-A10-p9696331
9	A10	50.103	A1011300985	Bn-A10-p9854395
9	A10	51.444	A1011410387	Bn-scaff_17088_1-p239732
9	A10	52.396	C0940236742	Bn-scaff_17088_1-p445721
9	A10	52.997	A1011547129	Bn-A10-p10133034
9	A10	53.499	A1011562735	Bn-A10-p10149557
9	A10	55.578	A1011729872	Bn-A10-p10361031
9	A10	55.578	A1011745250	Bn-A10-p10374644
9	A10	55.578	C0940575065	Bn-A10-p10331665
9	A10	56.109	A1011813132	Bn-A10-p10423500
9	A10	56.661	A1011938070	Bn-A10-p10562376
9	A10	57.216	A1011975797	Bn-A10-p10613361
9	A10	57.959	A1012013370	Bn-A10-p10647252
9	A10	59.325	A1012017625	Bn-A10-p10651432
9	A10	62.914	A1012091626het	Bn-A10-p10728078
9	A10	66.777	A1012076571	Bn-A10-p10714593
9	A10	66.777	A10r1868156	Bn-A10-p10703469
9	A10	66.777	C0941140179het	Bn-scaff_15576_1-p89263
9	A10	69.012	C0941208761	Bn-A10-p10748653
9	A10	70.643	A1012293821	Bn-A10-p10902810
9	A10	71.28	A1012305811	Bn-A10-p10914713
9	A10	72.517	A1012342619PA	Bn-A10-p10954176
9	A10	73.016	A1012388329	Bn-A10-p10997884
9	A10	73.51	A1012436735	Bn-A10-p11075240
9	A10	74.033	A1012527034	Bn-A10-p11192168
9	A10	74.544	A1012611771	Bn-A10-p11312705
9	A10	75.349	A1012679162	Bn-A10-p11376164
9	A10	76.17	A1012742926PA	Bn-A10-p11423143
9	A10	78.303	A1012902002	Bn-A10-p12856990
9	A10	79.043	A1012804707	Bn-A08-p4936436
9	A10	80.682	A1013067969	Bn-A10-p13031723
9	A10	81.495	A1013029766	Bn-A10-p12996989
9	A10	82.72	A1013142413	Bn-A10-p13104354
9	A10	83.52	A1013075112	Bn-A10-p13038966
9	A10	84.346	C0943348439PA	Bn-scaff_16362_1-p815264
9	A10	85.57	A1013203423	Bn-A10-p13162021
9	A10	85.57	A1013206893	Bn-A10-p13165101
9	A10	89.255	A1013354246	Bn-A10-p13308862
9	A10	91.778	A1013477829	Bn-A10-p13429321
9	A10	92.423	A1013456791	Bn-A10-p13410287
9	A10	93.203	A1013494299	Bn-A10-p13447899
9	A10	95.514	A1013531436	Bn-A10-p13495547
9	A10	95.514	A1013553233	Bn-A10-p13498211
9	A10	96.738	A1013678517	Bn-A10-p13638222
9	A10	96.738	A10r1933551	Bn-A10-p13606837
9	A10	99.768	A1013864381	Bn-A10-p13827678
9	A10	101.704	A1013907135	Bn-A10-p13875041
9	A10	101.704	A1013915852	Bn-A10-p13882091
9	A10	102.978	A0327544109	Bn-A10-p13973954
9	A10	103.742	A1013964681	Bn-A10-p13973182
9	A10	104.265	A1013956814	Bn-A10-p13965313
9	A10	106.58	A1013986317	Bn-A10-p13995725
9	A10	107.311	A1014095761	Bn-A10-p14097282
9	A10	108.087	A1014152138	Bn-A10-p14159136
9	A10	108.557	A10r2069149	Bn-A10-p14300320
9	A10	110.468	A1014294904	Bn-A10-p14353770
9	A10	111.933	A1014309162	Bn-A10-p14365581
9	A10	111.933	A1014329379	Bn-A10-p14384277
9	A10	112.338	A1014347590	Bn-A10-p14402509
9	A10	113.977	A1014409294	Bn-A10-p14472446
9	A10	114.79	A1014380059PA	Bn-A10-p14433226
9	A10	116.43	A1014423505	Bn-A10-p14490038
9	A10	116.835	A1014458160PA	Bn-A10-p14524788
9	A10	116.835	A1014458435PA	Bn-A10-p14525063
9	A10	117.96	A1014576445	Bn-A10-p14623802
9	A10	119.057	A1014590065	Bn-A10-p14636670
9	A10	119.575	A1014601507	Bn-A10-p14647792
9	A10	120.094	A1014620549	Bn-A10-p14665064
9	A10	121.926	A1014665006	Bn-A10-p14711221
9	A10	122.379	A1014684427	Bn-A10-p14728923
9	A10	122.837	A1014689598	Bn-A10-p14734107
9	A10	123.266	A1014708990	Bn-A10-p14756285
9	A10	123.675	A1014747091	Bn-A10-p14794217
9	A10	125.352	A1014856578	Bn-A10-p14919461
9	A10	125.871	A1014897319	Bn-A10-p14962307
9	A10	127.444	A1014951387	Bn-A10-p15006053
9	A10	127.444	A1015040511	Bn-A10-p15096523
9	A10	127.849	A1015067554	Bn-scaff_17750_1-p2007623
9	A10	128.254	A1015072022	Bn-A10-p15140586
9	A10	128.659	A1015143157	Bn-A10-p16451834
9	A10	128.893	A10r2135473	Bn-A10-p15605556
9	A10	129.063	A1015545533	Bn-A10-p16021831
9	A10	129.063	A1015685122	Bn-Scaffold000306-p22417
9	A10	129.675	A1016421911	Bn-A10-p16626615
9	A10	130.784	A1016493875	Bn-A10-p16703268
9	A10	133.002	A1016733209	Bn-A10-p16927895
9	A10	135.233	A1017125147	Bn-A10-p17321665
9	A10	135.674	A1017299401	Bn-A10-p17500897
10	C09-1	0	A09565847	Bn-scaff_15783_1-p273092
10	C09-1	8.25	C09816258	Bn-scaff_17526_1-p1827517
10	C09-1	9.544	C091145307	Bn-scaff_17526_1-p1474906
10	C09-1	9.965	C091152093	Bn-scaff_17526_1-p1469380
10	C09-1	11.314	C091338743	Bn-scaff_17526_1-p1235752
10	C09-1	12.634	C091489171	Bn-scaff_17526_1-p1063974
10	C09-1	12.634	C091554179	Bn-scaff_17526_1-p1014747
10	C09-1	12.634	Cnnr29370694PA	Bn-scaff_17526_1-p1091087
10	C09-1	15.891	C091660648	Bn-scaff_17526_1-p879036
10	C09-1	17.614	C091679820	Bn-scaff_17526_1-p860504
10	C09-1	17.614	C091679865	Bn-scaff_17526_1-p860459
10	C09-1	27.379	C092814749	Bn-scaff_19783_1-p327125
10	C09-1	27.379	C092815376	Bn-scaff_19783_1-p327775
10	C09-1	29.437	A092677575	Bn-A09-p2733282
10	C09-1	33.296	C093592310	Bn-scaff_17190_1-p9206
10	C09-1	34.848	C093600506PA	Bn-A09-p3233005
10	C09-1	39.652	C094040382	Bn-scaff_17190_1-p660881
10	C09-1	40.605	C094485061	Bn-scaff_17190_1-p1134270
10	C09-1	47.061	C095187173	Bn-scaff_17423_1-p376558
10	C09-1	50.694	Cnnr51603954	Bn-scaff_23207_1-p153689
10	C09-1	51.123	A095008448	Bn-A09-p5327731
10	C09-1	51.455	C096749838	Bn-scaff_17487_1-p487836
10	C09-1	51.746	C096843040	Bn-scaff_17487_1-p561594
10	C09-1	53.745	C097096722	Bn-scaff_17487_1-p781216
10	C09-1	54.186	C098201860	Bn-scaff_17487_1-p1927920
10	C09-1	54.624	C097701632	Bn-scaff_20428_1-p256051
10	C09-1	57.248	C099026506	Bn-scaff_21656_1-p109389
10	C09-1	58.983	C099382326	Bn-scaff_15701_1-p1015232
10	C09-1	59.4	C0910318942	Bn-scaff_28725_1-p72570
10	C09-1	60.263	A0324311391	Bn-A03-p25952725
10	C09-1	61.351	C0911373585	Bn-scaff_22835_1-p164231
10	C09-1	62.94	C0912618115	Bn-scaff_16912_1-p94309
10	C09-1	63.918	C0913551261	Bn-scaff_15847_1-p273947
10	C09-1	64.862	C0913635358	Bn-scaff_18100_1-p50512
10	C09-1	66.79	C0914675428	Bn-scaff_18100_1-p1215709
10	C09-1	67.775	C0914701691	Bn-scaff_18100_1-p1241201
10	C09-1	67.775	C0914757837	Bn-scaff_18100_1-p1283175
10	C09-1	68.412	Cnnr34947896	Bn-scaff_18100_1-p1336807
10	C09-1	69.637	C0915569035	Bn-scaff_17888_1-p397760
10	C09-1	70.217	Annr45535390	Bn-scaff_17996_1-p204422
10	C09-1	70.217	C0915322451	Bn-scaff_17801_1-p220871
10	C09-1	70.217	C09r1255639	Bn-scaff_17801_1-p178058
10	C09-1	71.03	C0917078475	Bn-scaff_15650_1-p924603
10	C09-1	71.03	C0917122237	Bn-scaff_15650_1-p886508
10	C09-1	71.03	C0917284601	Bn-scaff_15650_1-p750450
10	C09-1	71.03	C09r1424633	Bn-scaff_20903_1-p453556
10	C09-1	71.03	C09r1452960	Bn-A09-p15852129
10	C09-1	73.51	C0917390433	Bn-scaff_15650_1-p624000
10	C09-1	73.51	C09r1580754	Bn-scaff_15650_1-p368565
10	C09-1	74.171	C0918151150	Bn-scaff_23293_1-p215229
10	C09-1	76.385	C0918924707	Bn-scaff_18424_1-p534531
10	C09-1	76.385	C0919297345	Bn-scaff_20354_1-p179456
10	C09-1	78.024	A103969446	Bn-A04-p12452535
10	C09-1	78.024	C0931596731	Bn-scaff_20619_1-p238617
10	C09-1	78.478	C0932622436	Bn-scaff_17367_1-p684032
10	C09-1	79.001	C0932889314	Bn-scaff_20972_1-p92557
10	C09-1	80.04	C0934317924	Bn-scaff_17919_1-p280830
10	C09-1	80.563	C0934424224	Bn-scaff_17919_1-p177730
10	C09-1	81.38	C0935650407	Bn-scaff_19483_1-p121870
11	C09-2	0	C0945218259	Bn-scaff_17109_1-p1948974
11	C09-2	4.27	C0945865608	Bn-scaff_17109_2-p364002
11	C09-2	5.598	C0946406422	Bn-scaff_17750_1-p2082478
11	C09-2	9.732	C0946646099	Bn-scaff_17750_1-p1839429
11	C09-2	9.732	C0946663511	Bn-scaff_17750_1-p1810764
11	C09-2	10.574	C0946672343	Bn-scaff_17750_1-p1801981
11	C09-2	18.89	C0947330603	Bn-scaff_17750_1-p1167557
11	C09-2	19.368	Cnnr34873678	Bn-scaff_17750_1-p1107897
11	C09-2	20.804	C0947544571	Bn-scaff_17750_1-p932637
11	C09-2	21.274	A10r2136866het	Bn-A10-p15606935
11	C09-2	21.878	C0947694436	Bn-scaff_17750_1-p779325
11	C09-2	22.531	C0947958585	Bn-scaff_17750_1-p448154
11	C09-2	22.531	C0947972456	Bn-scaff_17750_1-p436527
11	C09-2	22.977	C0947994444	Bn-scaff_17750_1-p413107
11	C09-2	26.797	C0948114920	Bn-scaff_17750_1-p274914
11	C09-2	31.739	C0948401850	Bn-scaff_28053_1-p60542
11	C09-2	33.478	Cnnr9356042	Bn-scaff_21636_1-p119179
11	C09-2	34.083	Cnnr9378509	Bn-scaff_21636_1-p137260
11	C09-2	35.068	Cnnr9478864PA	Bn-Scaffold000191-p154088
11	C09-2	35.775	Cnnr2357198	Bn-scaff_21636_1-p497038
11	C09-2	37.942	Cnnr2597318	Bn-scaff_16693_1-p145372
11	C09-2	37.942	Cnnr2702978	Bn-scaff_16693_1-p58067
12	C06	0	C06162207	Bn-scaff_16670_1-p37930
12	C06	0.833	Cnnr61642607	Bn-scaff_18140_1-p335573
12	C06	2.112	C062542286	Bn-scaff_18140_1-p80073
12	C06	2.112	C062590057	Bn-scaff_18140_1-p39519
12	C06	2.112	C062612430	Bn-scaff_18140_1-p8199
12	C06	3.336	C062652319	Bn-scaff_19911_1-p92720
12	C06	3.336	C062652395	Bn-scaff_19911_1-p92644
12	C06	4.486	C062660714	Bn-scaff_19911_1-p84276
12	C06	5.579	C062817759	Bn-scaff_16553_1-p6185
12	C06	7.856	C062866733	Bn-scaff_16553_1-p87747
12	C06	7.856	C062867884	Bn-scaff_16553_1-p88896
12	C06	9.329	C062875455	Bn-scaff_16984_1-p351553
12	C06	10.302	C06r204533	Bn-scaff_16984_1-p324673
12	C06	11.238	C06r188410	Bn-scaff_16984_1-p312166
12	C06	12.269	C063036254	Bn-scaff_16984_1-p188161
12	C06	12.755	C06r291203	Bn-scaff_16984_1-p22326
12	C06	16.871	C063674884	Bn-scaff_16485_1-p747170
12	C06	18.179	C063756085	Bn-scaff_27872_1-p48529
12	C06	18.179	C063756318	Bn-scaff_27872_1-p48296
12	C06	20.659	C064151995	Bn-scaff_18344_1-p89409
12	C06	20.659	C064195735	Bn-scaff_19646_1-p410
12	C06	22.725	C064365323	Bn-scaff_18344_1-p341615
12	C06	23.13	C018262506	Bn-scaff_20210_1-p124280
12	C06	23.535	C064741967	Bn-scaff_18279_1-p10124
12	C06	25.174	C064974377	Bn-scaff_27421_1-p118625
12	C06	26.822	C065003113	Bn-scaff_27421_1-p88712
12	C06	27.227	C065179168	Bn-scaff_20773_1-p538812
12	C06	27.632	C072242935het	Bn-scaff_15762_1-p754699
12	C06	30.048	C065243259	Bn-scaff_20773_1-p481244
12	C06	30.685	C065261843	Bn-scaff_20773_1-p462178
12	C06	31.318	C065669141	Bn-scaff_20773_1-p123341
12	C06	33.823	C06r515712	Bn-scaff_16647_1-p287095
12	C06	33.823	C06r575846	Bn-scaff_16647_1-p251198
12	C06	33.823	Cnnr67272988	Bn-scaff_16647_1-p345810
12	C06	36.303	C066090973	Bn-scaff_16647_1-p67654
12	C06	37.116	C066188849	Bn-scaff_18936_1-p2054624
12	C06	37.116	C066200311	Bn-scaff_18936_1-p2043076
12	C06	38.598	C066221578	Bn-scaff_18936_1-p2026238
12	C06	44.733	C0611594894	Bn-scaff_18002_1-p241610
12	C06	45.163	C0612445070	Bn-scaff_18439_1-p314029
12	C06	45.163	C0612458518	Bn-scaff_18439_1-p329200
12	C06	48.094	C0612826412	Bn-scaff_18439_1-p706567
12	C06	48.694	C0613125553	Bn-scaff_18439_1-p998299
12	C06	49.286	C0613136743	Bn-scaff_18439_1-p1013430
12	C06	49.286	C0613524561	Bn-scaff_16510_1-p737455
12	C06	51.766	C09r1187206	Bn-scaff_17867_1-p73100
12	C06	51.766	C09r1189999	Bn-scaff_17867_1-p70307
12	C06	51.766	Cnnr40809009	Bn-scaff_28522_1-p27206
12	C06	53.41	C0616553561	Bn-scaff_15818_2-p128759
12	C06	56.688	C0617543890	Bn-scaff_15818_2-p1166462
12	C06	57.146	C0617982268	Bn-scaff_15818_2-p1610442
12	C06	58.79	C0618046506	Bn-scaff_15818_2-p1698069
12	C06	59.619	C0618257867	Bn-scaff_15818_2-p1927573
12	C06	60.036	C0618701902	Bn-scaff_18206_1-p435713
12	C06	63.083	C0619894887	Bn-scaff_15763_1-p316906
12	C06	63.532	C0620218234	Bn-scaff_15763_1-p681523
12	C06	65.393	C06r2420531	Bn-scaff_15763_1-p1401447
12	C06	66.758	C06r2597890	Bn-scaff_15818_1-p2029912
12	C06	67.351	C0621936594	Bn-scaff_15818_1-p2528591
12	C06	69.074	C0621008977	Bn-scaff_15746_1-p152007
12	C06	69.074	C0622614285	Bn-scaff_15818_1-p3223160
12	C06	69.074	C0622623963	Bn-scaff_15818_1-p3229379
12	C06	69.074	C0623278545	Bn-scaff_15746_1-p189320
12	C06	69.074	C0624587541	Bn-scaff_16064_1-p1076060
12	C06	69.074	C0624589881	Bn-scaff_16064_1-p1073720
12	C06	69.899	C0625088132	Bn-scaff_16064_1-p550807
12	C06	70.7	C0625271464	Bn-scaff_16064_1-p364967
12	C06	70.7	C06r2717930	Bn-scaff_16064_1-p233751
12	C06	71.755	C0625446919	Bn-scaff_16064_1-p155340
12	C06	73.985	C0625596671	Bn-scaff_16064_1-p26703
12	C06	73.985	C0625671215	Bn-scaff_16865_1-p114259
12	C06	76.414	Cnnr7086052	Bn-scaff_16357_1-p170851
12	C06	77.614	Cnnr16038299	Bn-scaff_15892_1-p156854
12	C06	78.251	C0626260307	Bn-scaff_15892_1-p365424
12	C06	79.315	C0626473982	Bn-scaff_15892_1-p563981
12	C06	79.315	C0627032196	Bn-scaff_15892_1-p1170828
12	C06	79.315	C0627095038	Bn-scaff_15892_1-p1237907
12	C06	79.761	C0627770628	Bn-scaff_15743_1-p549066
12	C06	80.247	C0627841889	Bn-scaff_15743_1-p638252
12	C06	81.171	C0627985350	Bn-scaff_16116_1-p50186
12	C06	82.074	C06r2952833	Bn-scaff_17436_1-p260772
12	C06	85.867	C0629401522	Bn-scaff_18125_1-p33315
12	C06	86.313	C0629489446	Bn-scaff_16547_1-p111855
12	C06	86.746	C0629525474	Bn-scaff_16547_1-p153857
12	C06	86.746	C0629530478	Bn-scaff_16547_1-p158886
12	C06	89.226	C0630013625	Bn-scaff_23821_1-p45612
12	C06	89.226	C0630109405	Bn-scaff_18807_1-p748005
12	C06	90.207	C0630243825	Bn-scaff_18807_1-p611600
12	C06	91.164	C0630304436	Bn-scaff_18807_1-p539841
12	C06	93.201	C0630781503	Bn-scaff_23957_1-p250533
12	C06	93.63	C0630819742	Bn-scaff_23957_1-p280738
12	C06	94.047	C0631278885	Bn-scaff_23957_1-p419108
12	C06	95.946	C0631348799	Bn-scaff_23957_1-p488858
12	C06	96.595	C0631536166	Bn-scaff_16874_1-p173312
12	C06	96.595	C0631695303	Bn-scaff_16874_1-p325632
12	C06	98.343	C0631831436	Bn-scaff_16874_1-p425401
12	C06	98.862	C0632026741	Bn-scaff_16874_1-p630905
12	C06	99.369	C0632036971	Bn-scaff_16874_1-p644836
12	C06	101.633	C0632255286	Bn-scaff_16397_1-p668776
12	C06	102.339	C0632296267	Bn-scaff_16397_1-p626774
12	C06	102.339	C0632296605	Bn-scaff_16397_1-p626437
12	C06	103.271	C0632344523	Bn-scaff_16397_1-p568133
12	C06	104.5	C0632556401	Bn-scaff_16397_1-p360292
12	C06	105.235	C0632873886	Bn-scaff_16397_1-p32614
12	C06	107.415	C0632950906	Bn-scaff_25466_1-p237292
12	C06	108.45	C0633064876	Bn-scaff_25466_1-p141048
12	C06	111.539	C0633582659	Bn-scaff_20294_1-p378164
12	C06	113.042	C0633642697	Bn-scaff_20294_1-p303417
12	C06	113.042	C06r3244625	Bn-scaff_20294_1-p250512
12	C06	115.196	C0633749057	Bn-scaff_20294_1-p177085
12	C06	115.687	C06r3305591	Bn-scaff_20947_1-p300800
12	C06	117.247	C0634110507	Bn-scaff_17799_1-p2391248
12	C06	117.745	C0634271977	Bn-scaff_17799_1-p2273825
12	C06	119.602	C0634426218	Bn-scaff_17799_1-p2111711
12	C06	119.602	C0634498584	Bn-scaff_17799_1-p2065343
12	C06	121.744	C0634617964	Bn-scaff_17799_1-p1947398
12	C06	125.01	C0634936075	Bn-scaff_17799_1-p1629892
12	C06	125.01	Cnnr75691851	Bn-scaff_17799_1-p1658965
12	C06	128.344	C0635063865	Bn-scaff_17799_1-p1495234
12	C06	128.344	C0635069536	Bn-scaff_17799_1-p1489077
12	C06	129.194	C0635129017	Bn-scaff_17799_1-p1428594
12	C06	129.632	C0635159221	Bn-scaff_17799_1-p1399131
12	C06	130.518	C0635234587	Bn-scaff_17799_1-p1331277
12	C06	131.446	C0635387965	Bn-scaff_17799_1-p1214222
12	C06	132.403	C0635423067	Bn-scaff_17799_1-p1180982
12	C06	133.818	C0635444783	Bn-scaff_17799_1-p1165291
12	C06	134.255	C0635520329	Bn-scaff_17799_1-p1082380
12	C06	135.13	C0635526012	Bn-scaff_17799_1-p1070542
12	C06	137.314	C0635686276	Bn-scaff_17799_1-p905343
12	C06	137.739	C0635706988	Bn-scaff_17799_1-p884874
12	C06	137.739	C0635732420	Bn-scaff_17799_1-p859838
12	C06	138.246	C0635755486	Bn-scaff_17799_1-p836919
12	C06	139.305	C0635895670	Bn-scaff_17799_1-p717821
12	C06	142.027	C0636342566	Bn-scaff_17799_1-p300944
12	C06	146.956	C0636896574	Bn-scaff_24104_1-p173692
12	C06	146.956	C0637190888	Bn-scaff_21018_1-p86419
13	C05	0	C05122581PA	Bn-scaff_23107_1-p112778
13	C05	1.456	C05410621	Bn-scaff_16414_1-p1635975
13	C05	2.384	C05434500	Bn-scaff_16414_1-p1602060
13	C05	2.854	C05613704	Bn-scaff_16414_1-p1421347
13	C05	5.334	C05977720	Bn-scaff_16414_1-p997078
13	C05	5.837	C051042687	Bn-scaff_16414_1-p917631
13	C05	6.364	C051223109	Bn-scaff_16414_1-p718532
13	C05	7.366	C051354977	Bn-scaff_16414_1-p541587
13	C05	7.366	C051356559	Bn-scaff_16414_1-p540384
13	C05	10.506	C051433383	Bn-scaffold17782-p431
13	C05	12.246	C051542073	Bn-scaff_16414_1-p309753
13	C05	13.52	C051804801	Bn-scaff_20901_1-p2203820
13	C05	13.95	C051844520	Bn-scaff_20901_1-p2159867
13	C05	14.375	C051961805PA	Bn-scaff_20901_1-p2040223
13	C05	17.456	C052229547	Bn-scaff_20901_1-p1783641
13	C05	20.528	C052295885	Bn-scaff_20901_1-p1719394
13	C05	20.957	C052309448	Bn-scaff_20901_1-p1705574
13	C05	25.267	C052481530	Bn-scaff_20901_1-p1542791
13	C05	26.182	C052517507	Bn-scaff_20901_1-p1502839
13	C05	28.123	C052687759	Bn-scaff_20901_1-p1300905
13	C05	28.584	C052702107	Bn-scaff_20901_1-p1293317
13	C05	29.059	C052744947	Bn-scaff_20901_1-p1246467
13	C05	30.965	C052849532	Bn-scaff_28179_1-p23683
13	C05	30.965	C052857640	Bn-scaff_28179_1-p15387
13	C05	30.965	C052915030	Bn-scaff_20901_1-p1103224
13	C05	34.149	C053082133	Bn-scaff_20901_1-p945811
13	C05	35.028	C053160544	Bn-scaff_20901_1-p854673
13	C05	35.911	C053389244	Bn-scaff_20901_1-p647270
13	C05	37.222	C053450037	Bn-scaff_20901_1-p597476
13	C05	39.469	A063156905	Bn-A06-p3339435
13	C05	40.397	C053670200	Bn-scaff_20901_1-p369010
13	C05	40.863	C053688117	Bn-scaff_20901_1-p348242
13	C05	41.317	C053698280	Bn-scaff_20901_1-p335873
13	C05	42.724	C053949617	Bn-scaff_20901_1-p250316
13	C05	46.144	A063495951het	Bn-A06-p3723340
13	C05	46.294	C054370802	Bn-scaff_19641_1-p188036
13	C05	46.488	C054320026	Bn-scaff_15838_2-p5064
13	C05	46.577	Cnnr26642569	Bn-scaff_15838_2-p136603
13	C05	47.431	C054888951	Bn-scaff_21496_1-p446771
13	C05	47.431	C054899996	Bn-scaff_21496_1-p457336
13	C05	47.431	Cnnr16838300	Bn-scaff_21496_1-p91737
13	C05	48.26	C05r161562	Bn-scaff_15712_10-p173981
13	C05	49.143	C055102567	Bn-scaff_15712_10-p372732
13	C05	50.425	C055755284	Bn-scaff_15712_10-p994226
13	C05	51.304	C056206590	Bn-scaff_18181_1-p1615029
13	C05	51.733	C056322435	Bn-scaff_18181_1-p1444122
13	C05	52.999	A065222246	Bn-A06-p5785209
13	C05	54.856	C056841151	Bn-scaff_18181_1-p960226
13	C05	55.33	C05r570689	Bn-scaff_18181_1-p814209
13	C05	55.816	C05r645495	Bn-scaff_18181_1-p674948
13	C05	57.26	C057094105	Bn-scaff_18181_1-p572911
13	C05	57.762	C057119493	Bn-scaff_18181_1-p522702
13	C05	61.387	C058622102	Bn-scaff_22183_1-p766827
13	C05	61.387	C058736083	Bn-scaff_22183_1-p644001
13	C05	61.84	C058979897	Bn-scaff_22183_1-p365390
13	C05	69.157	C0510902367	Bn-scaff_20125_1-p306182
13	C05	69.157	C0510985517	Bn-scaff_20125_1-p233629
13	C05	69.157	C05334500	Bn-scaff_16414_1-p1720489
13	C05	69.562	C0511057233	Bn-scaff_20125_1-p164159
13	C05	69.967	C0511373354	Bn-scaff_20125_1-p64030
13	C05	70.371	C0511174021	Bn-scaff_21821_1-p42611
13	C05	71.184	C0511084787	Bn-scaff_16792_1-p34725
13	C05	71.589	C05r1078380	Bn-Scaffold000282-p6257
13	C05	72.402	C0511924523	Bn-scaff_21338_1-p467919
13	C05	72.807	C0512121666	Bn-scaff_21338_1-p607624
13	C05	73.212	C0512304577	Bn-scaff_21338_1-p782134
13	C05	73.212	C05r1722721	Bn-scaff_21338_1-p1048287
13	C05	74.437	C0512534123	Bn-scaff_21338_1-p1153932
13	C05	74.437	C0512534452	Bn-scaff_21338_1-p1154261
13	C05	74.437	C05r1784537	Bn-scaff_16268_1-p599594
13	C05	75.661	C0512740819	Bn-scaff_16268_1-p507110
13	C05	75.661	C0512887365	Bn-scaff_16268_1-p378331
13	C05	77.301	C0325188860	Bn-scaff_28640_1-p29149
13	C05	80.206	C05r1965314	Bn-scaff_17869_1-p1031598
13	C05	81.019	C0514462948	Bn-scaff_18338_1-p244236
13	C05	81.019	C0514914462	Bn-scaff_17869_1-p926723
13	C05	83.077	C0515647561	Bn-scaff_16062_1-p296435
13	C05	83.077	C0515752750	Bn-scaff_18461_1-p250715
13	C05	83.077	C0516033775	Bn-scaff_15635_1-p220202
14	A07	0	A0716651461	Bn-A07-p14766907
14	A07	6.488	A0717324787	Bn-A07-p15411766
14	A07	6.488	A0717328832	Bn-A07-p15415913
14	A07	7.301	A0717475418	Bn-A07-p15578269
14	A07	7.301	A0717634892	Bn-A07-p15729378
14	A07	7.739	A0717729854	Bn-A07-p15821030
14	A07	8.662	A0718348847	Bn-A07-p16379135
14	A07	9.096	A0718507368	Bn-A07-p16527225
14	A07	9.529	A0718545826	Bn-A07-p16567234
14	A07	9.958	A0718723843	Bn-A07-p16793852
14	A07	18.313	A0719806736	Bn-A07-p17959118
14	A07	18.742	A0719927169	Bn-A07-p18076313
14	A07	19.167	A0720170580	Bn-A07-p18274656
14	A07	23.056	A0720766981	Bn-A07-p18954998
14	A07	23.056	A0720769136	Bn-A07-p18957162
14	A07	26.077	A0721297309	Bn-A07-p19512603
14	A07	27.817	A0721681453	Bn-A07-p19865996
14	A07	28.25	A0721782148	Bn-A07-p19961825
14	A07	29.084	A0721859060	Bn-A07-p20090726
14	A07	29.938	A0721998687	Bn-A07-p20248654
14	A07	34.693	A0722624670	Bn-A07-p21078249
14	A07	35.514	A0722798542	Bn-Scaffold000856-p200
14	A07	35.514	A0722881633	Bn-A07-p21328168
14	A07	35.514	A0722889570	Bn-A07-p21337094
14	A07	37.884	A0723013692	Bn-A07-p21475300
14	A07	39.32	C0636153603	Bn-A07-p21681332
14	A07	40.256	A0723223874	Bn-A07-p21678440
14	A07	41.188	A0723349355	Bn-A07-p21961987
14	A07	41.658	A0723418664	Bn-A07-p22034462
14	A07	41.658	A0723481303	Bn-A07-p22096241
14	A07	43.716	A0723730388	Bn-A07-p22329359
14	A07	43.716	A0723885312	Bn-A07-p22474782
14	A07	43.716	A0724005201	Bn-A07-p22586713
14	A07	44.263	A0723896065	Bn-A07-p22488507
14	A07	44.933	A0723924890PA	Bn-A02-p15628202
15	A05	0	A05720802	Bn-A05-p600196
15	A05	0.821	A05270865	Bn-A05-p253584
15	A05	1.56	A05461184	Bn-Scaffold000403-p12455
15	A05	2.234	A0591392	Bn-A05-p76428
15	A05	4.091	A05799088	Bn-A05-p677619
15	A05	4.091	A05809244	Bn-A05-p687790
15	A05	4.585	A05913353	Bn-A05-p780844
15	A05	5.587	A05949321	Bn-A05-p816963
15	A05	6.049	A051102236	Bn-A05-p967575
15	A05	7.476	A051271943	Bn-A05-p1134104
15	A05	7.926	C041591412	Bn-A05-p1196947
15	A05	9.816	A051234154	Bn-A05-p1097088
15	A05	9.816	C041299250	Bn-A05-p1035167
15	A05	10.723	A051151799	Bn-A05-p1006754
15	A05	13.959	A051395561	Bn-A05-p1279304
15	A05	13.959	A051423575	Bn-A05-p1308471
15	A05	15.027	A051464867	Bn-A05-p1347246
15	A05	16.004	Annr32315053	Bn-A05-p1479325
15	A05	20.261	A051823545	Bn-A05-p1676024
15	A05	23.059	A051887134	Bn-A05-p1744534
15	A05	23.59	A051941091	Bn-A05-p1818846
15	A05	25.172	A052024603	Bn-A05-p1919060
15	A05	25.98	C042554990	Bn-A05-p1974178
15	A05	28.634	A052240815	Bn-A05-p2111165
15	A05	29.64	A052273504	Bn-A05-p2142102
15	A05	31.761	A052468112PA	Bn-A05-p2345233
15	A05	31.761	A052473367	Bn-A05-p2350131
15	A05	33.639	A052402352	Bn-A05-p2280549
15	A05	34.296	A052427197	Bn-A05-p2303112
15	A05	35.853	A052490459	Bn-A05-p2367876
15	A05	36.42	A052554522	Bn-A05-p2440512
15	A05	36.939	A052577251	Bn-A05-p2469338
15	A05	37.748	A052517523	Bn-A05-p2394919
15	A05	39.429	A052672991	Bn-A05-p2563320
15	A05	39.932	A052715218	Bn-A05-p2604531
15	A05	39.932	A052752416	Bn-A05-p2648679
15	A05	43.271	A052798808	Bn-A05-p2688101
15	A05	44.084	A05r192155	Bn-A05-p2794364
15	A05	45.312	A053055412	Bn-scaff_16534_1-p1394120
15	A05	46.125	A053106089	Bn-A05-p3042173
15	A05	46.53	A05r284322	Bn-A05-p3071868
15	A05	46.964	A053156207	Bn-A05-p3130062
15	A05	47.908	A053222565	Bn-A05-p3198955
15	A05	49.257	A053271162	Bn-A05-p3242299
15	A05	50.609	A053280144	Bn-A05-p3251117
15	A05	50.609	A053303675	Bn-A05-p3280592
15	A05	52.357	A053346543	Bn-A05-p3320783
15	A05	52.897	A05r333059	Bn-A05-p3401393
15	A05	53.432	C073798925	Bn-A05-p3429612
15	A05	55.109	A05r351690	Bn-A05-p3456661
15	A05	55.109	Annr14191592	Bn-A05-p3482813
15	A05	55.109	Annr14215406	Bn-A05-p3467060
15	A05	56.64	Annr36716610	Bn-A05-p3649985
15	A05	57.151	A053670692	Bn-A05-p3754543
15	A05	57.151	A053736494	Bn-A05-p3846005
15	A05	57.151	A053821303	Bn-A05-p3953066
15	A05	57.151	A053895474	Bn-A05-p4036806
15	A05	57.151	A053951562PA	Bn-A05-p4085121
15	A05	57.555	A054066519PA	Bn-A05-p4197697
15	A05	58.131	A054000089	Bn-A05-p4121158
15	A05	58.679	A053959827	Bn-A05-p4093306
15	A05	62.984	A054207579	Bn-A05-p4333409
15	A05	62.984	A054265716	Bn-A05-p4399949
15	A05	62.984	A054468491	Bn-A05-p4625019
15	A05	63.899	A054648214	Bn-A05-p4794141
15	A05	64.799	A054781592	Bn-A05-p4919899
15	A05	65.232	A054800399	Bn-A05-p4940676
15	A05	66.156	A054815645	Bn-A05-p4984837
15	A05	67.055	A054858909	Bn-A05-p5038148
15	A05	67.504	A054876415	Bn-A05-p5057141
15	A05	67.909	A054921917	Bn-A05-p5102120
15	A05	68.314	A054924675	Bn-A05-p5104821
15	A05	69.135	A054949946	Bn-A05-p5135426
15	A05	69.135	A055036103	Bn-A05-p5251613
15	A05	69.54	A055260443	Bn-A05-p5483612
15	A05	69.706	A055325972	Bn-A05-p5575695
15	A05	69.944	C0734824376het	Bn-scaff_15705_1-p1533707
15	A05	70.349	A055433909	Bn-A05-p5684860
15	A05	70.754	A055459983	Bn-A05-p5714836
15	A05	71.979	A055563282	Bn-A05-p5838524
15	A05	71.979	A055708838	Bn-A05-p5970916
15	A05	71.979	A055711169	Bn-A05-p5973528
15	A05	73.203	A055766873	Bn-A05-p6020205
15	A05	73.203	A05r569162	Bn-A05-p6176943
15	A05	74.189	A055844448	Bn-A05-p6284593
15	A05	75.203	A05r619051	Bn-A05-p6480168
15	A05	76.734	Annr39971854	Bn-A05-p6739341
15	A05	77.282	A056457049	Bn-A05-p7031053
15	A05	77.282	A056464294	Bn-A05-p7038463
15	A05	77.282	A1010431924	Bn-A05-p6748150
15	A05	78.099	A057060766	Bn-A05-p7552614
15	A05	78.908	A05r848353PA	Bn-A05-p7791550
15	A05	79.418	Annr16657759	Bn-A05-p7729367
15	A05	80.387	A057206803	Bn-A05-p7826230
15	A05	81.348	A05r969296PA	Bn-A05-p9602897
15	A05	81.348	A05r969483PA	Bn-A05-p9602710
15	A05	82.354	A057403358	Bn-A05-p9347113
15	A05	83.266	A057750162	Bn-A05-p9646716
15	A05	84.61	A05r1104811	Bn-A05-p10622526
15	A05	84.61	A05r1107275PA	Bn-A05-p10625034
15	A05	85.682	A059359723	Bn-A05-p10783057
15	A05	86.237	A0510311089PA	Bn-A05-p11776888
15	A05	86.237	A0510377052	Bn-A05-p11856345
15	A05	86.687	A059333154	Bn-A05-p10752346
15	A05	87.141	A059819654	Bn-A05-p11088814
15	A05	88.684	A0513591268PA	Bn-A05-p13853329
15	A05	89.506	A0512438921	Bn-A05-p12447042
15	A05	90.31	A0514020745PA	Bn-A05-p12930251
15	A05	90.715	A0510703617	Bn-Scaffold000324-p3944
15	A05	90.715	A0514111802PA	Bn-A05-p13000538
15	A05	92.773	A0513518401PA	Bn-A05-p13778123
15	A05	93.998	A0510832881PA	Bn-A05-p12021976
15	A05	93.998	A0513783289	Bn-A05-p14042687
15	A05	94.745	A0513888653	Bn-A05-p14144406
15	A05	95.395	Annr16385754PA	Bn-Scaffold000285-p18278
15	A05	96.644	A0511189714	Bn-A05-p14592407
15	A05	97.253	A0511907488	Bn-A05-p15426487
15	A05	97.253	A0511933175	Bn-A05-p15446739
15	A05	97.253	A0511934213	Bn-A05-p15447772
15	A05	97.253	A0511937161	Bn-A05-p15459604
15	A05	98.477	A0512140359	Bn-A05-p15894915
15	A05	98.477	A0514962268PA	Bn-A05-p16245038
15	A05	100.957	A0514975235	Bn-A05-p16260356
15	A05	100.957	A0515563455	Bn-A05-p16867347
15	A05	101.362	A0515587576	Bn-scaff_18140_1-p385729
15	A05	101.767	A0514468612PA	Bn-A05-p17419591
15	A05	101.767	A05r1670159	Bn-A05-p17202622
15	A05	102.473	A0514469505	Bn-A05-p17420484
15	A05	103.135	A0514469634	Bn-A05-p17420613
15	A05	106.027	A0516490538	Bn-A05-p18214148
15	A05	106.709	A0516659668	Bn-A05-p18391581
15	A05	106.709	A0516781811	Bn-A05-p18505935
15	A05	108.826	A0516862858	Bn-A05-p18590326
15	A05	109.993	A0516969064	Bn-A05-p18704009
15	A05	109.993	A0517006162	Bn-A05-p18753257
15	A05	109.993	A0517025635	Bn-A05-p18768801
15	A05	112.473	A0517203715	Bn-A05-p18958083
15	A05	112.473	A0517234988	Bn-A05-p19001293
15	A05	115.378	A0517359503	Bn-A05-p19128595
15	A05	115.378	A0517484587	Bn-A05-p19238534
15	A05	117.436	A0517704669	Bn-A05-p19514459
15	A05	117.436	A0517723350	Bn-A05-p19532660
15	A05	117.436	A0517822847	Bn-A05-p19623018
15	A05	117.436	A0517869976	Bn-A05-p19650213
15	A05	117.436	A0517890204	Bn-A05-p19668632
15	A05	117.436	C0536027650	Bn-scaff_16516_1-p57960
15	A05	117.436	C0536348916	Bn-A05-p19612275
15	A05	117.959	A0517986390	Bn-scaff_18826_1-p632914
15	A05	118.625	A0518017730	Bn-A05-p19802577
15	A05	119.36	A0518142243	Bn-A05-p19919111
15	A05	120.054	A0518152712	Bn-A05-p19930910
15	A05	120.683	A0518307723	Bn-A05-p20113630
15	A05	120.683	A0518328123	Bn-A05-p20127547
15	A05	120.683	A0518329370	Bn-A05-p20128796
15	A05	121.275	A0518366727	Bn-A05-p20163118
15	A05	122.076	A0518489956	Bn-A05-p20283817
15	A05	124.374	A0518531816PA	Bn-A05-p20319622
15	A05	125.632	A0518550347	Bn-A05-p20337405
15	A05	126.823	A0518651194	Bn-A05-p20443393
15	A05	126.823	A0518730739	Bn-A05-p20534431
15	A05	126.823	A0518763474	Bn-A05-p20563653
15	A05	126.823	Cnnr70167416	Bn-A05-p20449058
15	A05	127.013	A0518764550	Bn-A05-p20564729
15	A05	127.126	A0518750607	Bn-A05-p20550694
15	A05	127.227	A0518749707PA	Bn-A05-p20549826
15	A05	129.707	A0518796723	Bn-A05-p22298146
15	A05	129.707	A0518805551	Bn-A05-p20601139
15	A05	132.102	A0519111527	Bn-A05-p20972649
15	A05	132.674	A0519187925	Bn-A05-p21029910
15	A05	133.242	A0519215988	Bn-A05-p21058156
15	A05	133.805	A0519255639	Bn-A05-p21107181
15	A05	134.304	A0519232253	Bn-A05-p21081145
15	A05	135.023	A0519222971	Bn-A05-p21065087
15	A05	135.023	C0538564890	Bn-scaff_21369_1-p381222
15	A05	136.408	A0519330737	Bn-A05-p21176831
15	A05	136.785	A0519402976	Bn-A05-p21243931
15	A05	137.06	A0519369605	Bn-A05-p21210078
15	A05	139.54	A0519554969	Bn-A05-p21385524
15	A05	140.764	A0519541534	Bn-A05-p21370435
15	A05	141.696	A0519829926	Bn-A05-p21646684
15	A05	142.653	A0519887033	Bn-A05-p21699314
15	A05	144.648	A0520211014	Bn-A05-p22089650
15	A05	145.081	A0520252157	Bn-A05-p22141046
15	A05	148.004	Annr17628692	Bn-A05-p22182628
15	A05	149.485	A0520387699	Bn-A05-p22324761
15	A05	151.796	A0520524269	Bn-A05-p22454557
15	A05	152.872	A0520498474	Bn-A05-p22427412
15	A05	154.022	Cnnr22736647	Bn-scaff_17441_3-p173899
15	A05	157.547	A0520558577	Bn-A05-p22519751
15	A05	158.899	A0520621296	Bn-A05-p22591072
15	A05	159.815	A0520630559	Bn-A05-p22599241
15	A05	161.6	A0520760474	Bn-A05-p22682639
15	A05	163.057	A0520767719	Bn-A05-p22689848
15	A05	164.46	A0520760422	Bn-A05-p22682587
15	A05	166.291	A0520786182	Bn-A05-p22712783
15	A05	166.291	A0520854945	Bn-A05-p22780670
15	A05	166.291	A0520863605	Bn-A05-p22789344
15	A05	168.429	A0520926157	Bn-A05-p22853415
15	A05	169.172	A0521207237	Bn-A05-p23044521
15	A05	170.059	A0521053903	Bn-A05-p22943215
15	A05	170.79	A0521048892	Bn-A05-p22938228
15	A05	170.79	C05r3699924	Bn-scaff_20219_1-p308326
15	A05	172.056	A0521301835	Bn-A05-p23143046
15	A05	173.388	A0521299868	Bn-A05-p23141080
15	A05	179.697	A0522008227	Bn-scaff_20376_1-p121796
15	A05	180.634	A0522464190	Bn-Scaffold000191-p11670
15	A05	182.54	A0522151069	Bn-A02-p26658350
15	A05	182.986	A0522118788	Bn-A02-p26625696
16	C04	0	C04101563	Bn-scaff_15838_1-p85682
16	C04	0	C0498013	Bn-scaff_15838_1-p88193
16	C04	0	C04r105324	Bn-scaff_23534_1-p11593
16	C04	2.497	C04368627	Bn-scaff_15832_1-p62268
16	C04	3.294	C04378587	Bn-scaff_15832_1-p52737
16	C04	3.294	C04r212763	Bn-scaff_23946_1-p38726
16	C04	3.792	C04818660	Bn-scaff_24859_1-p44428
16	C04	6.847	C041146382	Bn-scaff_16027_1-p210424
16	C04	8.466	C04r312848	Bn-scaff_16027_1-p319363
16	C04	8.895	C041252489	Bn-scaff_16027_1-p364820
16	C04	13.108	C04r470699	Bn-scaff_27469_1-p101056
16	C04	14.403	C04r444455	Bn-scaff_27469_1-p75623
16	C04	17.833	C041959750	Bn-scaff_28382_1-p10051
16	C04	17.833	C041994959	Bn-scaff_28382_1-p39187
16	C04	21.6	C042239707	Bn-scaff_16214_1-p104880
16	C04	21.6	C042307181	Bn-scaff_16214_1-p172721
16	C04	21.6	Cnnr55547934	Bn-scaff_16214_1-p70115
16	C04	25.216	C042412780	Bn-scaff_16214_1-p263853
16	C04	27.619	C0444771988	Bn-scaff_20804_1-p7840
16	C04	28.617	C043627529	Bn-scaff_16534_1-p137258
16	C04	29.623	C043628995	Bn-scaff_16534_1-p138772
16	C04	31.079	C04r826406	Bn-scaff_16534_1-p288682
16	C04	32.536	C043070004	Bn-scaff_28277_1-p5229
16	C04	33.972	C043177813	Bn-scaff_16534_1-p551394
16	C04	33.972	C04r721823	Bn-scaff_16534_1-p509606
16	C04	34.613	C043307988	Bn-scaff_16534_1-p719214
16	C04	37.698	C043789987	Bn-scaff_16534_1-p1167148
16	C04	37.698	C043797370	Bn-scaff_16534_1-p1183510
16	C04	39.375	C043849059	Bn-scaff_16534_1-p1255498
16	C04	39.906	C043861805	Bn-scaff_16534_1-p1267478
16	C04	41.176	C044138031	Bn-scaff_16534_1-p1499636
16	C04	42.995	C044794748	Bn-scaff_16534_1-p2222544
16	C04	43.919	C045126515	Bn-scaff_16534_1-p2552327
16	C04	44.369	C045164867	Bn-scaff_16534_1-p2581985
16	C04	44.826	C045168417	Bn-scaff_16534_1-p2585421
16	C04	47.817	C04r1044415	Bn-scaff_15908_1-p464711
16	C04	48.267	C04r1074991	Bn-scaff_15908_1-p651765
16	C04	50.216	C045915363	Bn-scaff_15908_1-p771974
16	C04	51.655	C046031903	Bn-scaff_15908_1-p885163
16	C04	51.655	C046511920	Bn-scaff_19248_1-p5520
16	C04	53.416	C046811403	Bn-scaff_19248_1-p269648
16	C04	53.988	C046859053	Bn-scaff_19248_1-p313588
16	C04	54.547	C047260530	Bn-scaff_25012_1-p10988
16	C04	55.042	C047352389	Bn-scaff_23907_1-p160391
16	C04	56.469	Cnnr21153345	Bn-scaff_23907_1-p542442
16	C04	59.464	C049868124	Bn-scaff_17869_1-p802577
16	C04	59.464	C049885007	Bn-scaff_17869_1-p813891
16	C04	61.104	C049983232	Bn-scaff_16095_1-p30079
16	C04	61.104	Cnnr64962660	Bn-scaff_16095_1-p31859
16	C04	61.892	Cnnr34072653	Bn-scaff_23699_1-p169605
16	C04	63.557	C0410858763	Bn-scaff_23699_1-p296320
16	C04	63.557	C0411711308	Bn-scaff_23613_1-p26112
16	C04	65.196	C0411352301	Bn-scaff_29032_1-p930
16	C04	65.196	C0411357116	Bn-scaff_15993_1-p3906
16	C04	68.102	C0414328293	Bn-A07-p10468928
16	C04	68.102	C0630816468	Bn-scaff_18712_1-p425572
16	C04	68.62	C0415009998	Bn-scaff_19253_1-p26030
16	C04	69.729	C0415857221PA	Bn-scaff_16511_1-p1403378
16	C04	70.134	C0415855167PA	Bn-scaff_16511_1-p1405444
16	C04	73.04	C0418783494	Bn-scaff_19170_1-p1088539
16	C04	73.04	C04r2285250	Bn-scaff_16531_1-p230684
16	C04	73.04	Cnnr73748371	Bn-scaff_16192_1-p99535
16	C04	73.258	C0418784986	Bn-scaff_19170_1-p1090031
16	C04	73.444	C0418887079PA	Bn-scaff_19170_1-p1183102
16	C04	74.458	C04r2574851	Bn-scaff_16217_1-p270268
16	C04	75.476	C0423095577	Bn-scaff_18656_1-p757
16	C04	77.893	C0424597218	Bn-scaff_18275_1-p269623
16	C04	79.888	C0425056540	Bn-scaff_24602_1-p83524
16	C04	81.908	C0425886154	Bn-scaff_26946_1-p121318
16	C04	84.066	C0428261372	Bn-scaff_27914_1-p15207
16	C04	84.561	C0428270163PA	Bn-scaff_27914_1-p23995
16	C04	85.785	C0429140276	Bn-scaff_22148_1-p109994
16	C04	85.785	Cnnr72785589	Bn-scaff_22148_1-p203160
16	C04	86.648	C0429718235	Bn-scaff_18776_1-p268511
16	C04	88.429	C0430114724	Bn-scaff_15779_1-p41353
16	C04	90.219	C0430298416	Bn-scaff_15779_1-p238569
16	C04	90.66	C0430489562	Bn-scaff_27765_1-p437173
16	C04	91.089	C0430654235	Bn-scaff_20191_1-p97264
16	C04	92.397	C04r3369461	Bn-scaff_26139_1-p266350
16	C04	93.452	Cnnr13882253	Bn-scaff_26139_1-p214591
16	C04	95.506	Cnnr75224498	Bn-scaffold13873-p248
16	C04	96.834	C0431214072	Bn-scaff_18062_1-p150109
16	C04	96.834	C0431226857	Bn-scaff_18062_1-p133881
16	C04	97.577	C0431461376	Bn-scaff_16394_1-p61999
16	C04	99.288	Cnnr74986281PA	Bn-scaff_16394_1-p529175
16	C04	100.101	Cnnr74985127PA	Bn-scaff_16394_1-p646411
16	C04	101.371	C04r3661657	Bn-scaff_16394_1-p567592
16	C04	102.089	C0432142561	Bn-scaff_16394_1-p847636
16	C04	103.364	C0432408106	Bn-scaff_16394_1-p1090896
16	C04	103.364	C0432479023	Bn-scaff_16394_1-p1129497
16	C04	103.94	C0432878010	Bn-scaff_16394_1-p1442938
16	C04	105.425	C0433282444	Bn-scaff_16197_1-p1849406
16	C04	106.513	C0433320762	Bn-scaff_16394_1-p1945222
16	C04	106.975	C0433502214	Bn-scaff_18817_1-p29976
16	C04	108.266	C0433844818	Bn-scaff_16876_1-p1113343
16	C04	108.266	C0433858651	Bn-scaff_16876_1-p1090085
16	C04	108.266	C0433873141	Bn-scaff_16876_1-p1068372
16	C04	108.266	C0433879843	Bn-scaff_16876_1-p1061693
16	C04	108.936	C0433927257	Bn-scaff_16876_1-p1013994
16	C04	110.21	C0434180317	Bn-scaff_16876_1-p733124
16	C04	110.42	Cnnr63650601	Bn-scaff_16876_1-p680994
16	C04	110.853	Cnnr63653830	Bn-scaff_16876_1-p677806
16	C04	111.519	C0434517026PA	Bn-scaff_16876_1-p397423
16	C04	112.115	C0434556185	Bn-scaff_16876_1-p330606
16	C04	112.671	C0434636779	Bn-scaff_16876_1-p257162
16	C04	117.831	C0435192832	Bn-scaff_19208_1-p490449
16	C04	117.831	C0435193203	Bn-scaff_19208_1-p490078
16	C04	117.831	C0435248108	Bn-scaff_19208_1-p442021
16	C04	118.444	Cnnr12478165	Bn-scaff_25960_1-p104455
16	C04	119.871	C0436466958	Bn-scaff_19043_1-p97247
16	C04	119.871	C0436548890	Bn-scaff_19043_1-p18178
16	C04	119.871	C0436587429	Bn-scaff_23472_1-p11655
16	C04	119.871	Cnnr61217726	Bn-scaff_19043_1-p247909
16	C04	121.511	C0436707713	Bn-scaff_15798_1-p93801
16	C04	121.511	C0436734821	Bn-scaff_15798_1-p118016
16	C04	121.511	C0436921212	Bn-scaff_15798_1-p281745
16	C04	122.324	C0437457418	Bn-scaff_15798_1-p759962
16	C04	122.324	C04r4002564	Bn-scaff_15798_1-p1033382
16	C04	122.324	Cnnr79270376	Bn-scaff_17482_1-p6769
16	C04	123.549	C0437964410	Bn-scaff_15852_1-p259120
16	C04	123.549	C0437964806	Bn-scaff_15852_1-p263989
16	C04	124.362	C0437802580	Bn-scaff_15852_1-p103172
16	C04	124.362	C0438604045	Bn-scaff_16700_1-p75339
16	C04	124.362	C0438604230	Bn-scaff_16700_1-p75524
16	C04	125.731	C0440370658	Bn-scaff_20079_1-p623803
16	C04	127.146	C0440454879	Bn-scaff_20079_1-p492605
16	C04	128.082	C0440654011	Bn-scaff_20079_1-p289504
16	C04	131.369	C0442717440	Bn-scaff_16804_2-p284402
16	C04	131.369	C0442754666	Bn-scaff_16804_2-p255570
16	C04	135.137	C0444214028	Bn-scaff_15585_1-p276555
16	C04	135.137	C0444386780	Bn-scaff_15585_1-p456291
16	C04	135.664	C0444461506	Bn-scaff_15585_1-p1049845
16	C04	136.166	C0444474151	Bn-scaff_15585_1-p1065032
16	C04	138.3	C0444692307	Bn-scaff_20804_1-p85446
16	C04	138.555	C0444735840	Bn-scaff_20804_1-p43582
16	C04	138.817	C0444741814	Bn-scaff_20804_1-p37594
16	C04	138.817	C0444745714	Bn-scaff_20804_1-p33693
16	C04	139.279	C0444917253PA	Bn-scaff_16888_1-p764043
16	C04	141.946	C0445214700	Bn-scaff_16888_1-p1036219
16	C04	142.931	C0445325057	Bn-scaff_16888_1-p1140119
16	C04	142.931	C0445327498	Bn-scaff_16888_1-p1142527
16	C04	144.571	C0445590776PA	Bn-scaff_16888_1-p1419612
16	C04	144.571	C0445595521	Bn-scaff_16888_1-p1426135
16	C04	144.976	C0445613624	Bn-scaff_16888_1-p1450603
16	C04	144.976	C0445737037	Bn-scaff_16888_1-p1561387
16	C04	149.07	C0445940773	Bn-scaff_16888_1-p1804195
16	C04	150.398	C04r4305110	Bn-scaff_16888_1-p1866577
16	C04	150.398	C04r4309884	Bn-scaff_16888_1-p1855319
16	C04	152.456	C0446321687	Bn-scaff_20270_1-p165323
16	C04	159.364	A0417745339het	Bn-scaff_20270_1-p639601
16	C04	161.636	A0417850498het	Bn-A04-p17740663
16	C04	163.9	C0446951053	Bn-A04-p17766173
16	C04	163.9	C0446951935	Bn-scaff_20270_1-p849122
16	C04	165.461	C0447080450	Bn-scaff_20270_1-p1013122
16	C04	165.984	C0447096421	Bn-scaff_26787_1-p20789
16	C04	166.604	C0447133432	Bn-scaff_26787_1-p45349
16	C04	168.357	C0447289490	Bn-scaff_18903_1-p127936
16	C04	168.871	C0447312205	Bn-scaff_18903_1-p158777
16	C04	169.91	C0447531676	Bn-scaff_18903_1-p371596
16	C04	171.667	C0447585206	Bn-scaff_18903_1-p432481
16	C04	171.667	C0447642498	Bn-scaff_18903_1-p489532
16	C04	174.21	C0447723216	Bn-scaff_18903_1-p556332
16	C04	175.849	C0447735837	Bn-scaff_18903_1-p568442
16	C04	176.617	C0447851303	Bn-scaff_18903_1-p628692
16	C04	177.414	C0447901959	Bn-scaff_18903_1-p690920
16	C04	177.414	C04r4413526	Bn-scaff_18903_1-p757633
16	C04	179.472	C0448114429	Bn-scaff_18903_1-p893924
16	C04	179.472	C0448117872	Bn-scaff_18903_1-p897366
16	C04	181.149	C0448734411	Bn-scaff_20817_1-p15523
16	C04	182.826	Annr31594116	Bn-scaff_27676_1-p110403
17	A04	0	A0415257698	Bn-A04-p14807150
17	A04	0	A0415333203	Bn-A04-p14877869
17	A04	0	Cnnr57283641	Bn-scaff_15585_1-p127973
17	A04	1.225	A0415442136	Bn-Scaffold001532-p334
17	A04	4.996	A0415938732	Bn-A04-p15514869
17	A04	5.401	A0416069880	Bn-A04-p15631388
17	A04	7.881	A0416092513	Bn-A04-p15895510
17	A04	9.11	A0416318675	Bn-A04-p16123695
17	A04	10.334	A04r1139830	Bn-A04-p16233024
17	A04	10.334	A0815762659	Bn-A09-p32165581
17	A04	13.24	A0416540801	Bn-A04-p16365226
17	A04	13.24	A0416580390	Bn-A04-p16403131
17	A04	15.72	A0416619242	Bn-A04-p16445675
17	A04	15.72	A0416625563	Bn-A04-p16451992
17	A04	16.886	A0416684039	Bn-A04-p16523010
17	A04	18.169	A0416765402	Bn-A04-p16608584
17	A04	18.169	C0445498974	Bn-A04-p16584084
17	A04	18.582	C0445535992	Bn-A04-p16627363
17	A04	19.864	A0416843246	Bn-A04-p16663552
17	A04	22.433	A0417424310	Bn-A04-p17300068
17	A04	22.862	Annr41786880	Bn-A04-p17391802
17	A04	24.402	A0417512833	Bn-A04-p17416243
17	A04	25.416	A0417534681	Bn-A04-p17439839
17	A04	26.278	A0417689690	Bn-A04-p17577700
17	A04	28.248	A0417726222	Bn-A04-p17615088
17	A04	29.246	A0417741611	Bn-A04-p17632009
17	A04	29.246	A0417801901	Bn-A04-p17692138
17	A04	29.246	A0417808940	Bn-A04-p17698780
17	A04	29.246	A0417822235	Bn-A04-p17712184
17	A04	29.246	A0417847919	Bn-A04-p17738097
17	A04	30.223	A0417966721	Bn-A04-p17858149
17	A04	30.697	A0418079803	Bn-A04-p18003170
17	A04	31.621	A0418214890	Bn-A04-p18129552
17	A04	32.128	A0418251546	Bn-A04-p18167614
17	A04	35.106	A0418424204	Bn-A04-p18354325
17	A04	37.475	A0418693930	Bn-A04-p18562244
[truncated: 188 more rows]
