# Supplementary material for: Mapping of homoeologous chromosome exchanges influencing quantitative trait variation in Brassica napus
Source: Plant Biotechnol J. 2017 Apr 27;15(11):1478–89. doi: 10.1111/pbi.12732 (PMC5633767; doi:10.1111/pbi.12732)
Supplement: Supplementary file 9 — Table S3 List of primer pairs designed to validate a 900 kb deletion on the A09 chromosome in the synthetic B. napus line 1012‐98. [file PBI-15-1478-s010.xlsx]

## Sheet: Feuil1
Supplementary Table S3: List of primer pairs designed to validate the absence of a 900 kb region on the A09 chromosome in the synthetic B.napus line 1012-98
			Position on B. napus 'Darmor' genome
Primer name	Sequence (5'-3')		Chromosome	Start	End	Fragment size
A09-4F	Forward: ATGAACGGCAGTGGTCTAGC		A09	29299213	29299232	860 bp
A09-4R	Reverse: TAATACATGGCACGAACGCG		A09	29300054	29300073
A09-5F	Forward: GATCACACACTAAAACAAAACGTGC		A09	29584656	29584680	917 bp
A09-5R	Reverse: GCTTGCTTGAACATCTTTTCTTCG		A09	29585550	29585573
A09-2F	Forward: TGTTCATGTCAGTGCAAGTATGTC		A09	30156451	30156474	1097 bp
A09-2R	Reverse: GCTGTTAACGAAGCCCACAC		A09	30157529	30157548
