# Supplementary material for: Mapping of homoeologous chromosome exchanges influencing quantitative trait variation in Brassica napus
Source: Plant Biotechnol J. 2017 Apr 27;15(11):1478–89. doi: 10.1111/pbi.12732 (PMC5633767; doi:10.1111/pbi.12732)
Supplement: Supplementary file 10 — Data S1 Code for calculation of genomic coverage and detection of duplication and deletion events. [file PBI-15-1478-s006.txt]

#+++++++++++++++++++++++++++++++++++++++++++++++++++++++++++++++++++++++++++++++
#DETECTION GENOMIC CHANGES IN RESEQUENCING DATA OF BRASSICA NAPUS LINES
#Stepwise script for calculation of genomic coverage and detection of duplication and deletion events
#Part 1/2 shell-script
#author:     Anna Stein / Birgit Samans
#date:       2017_03_01
#institute:  @IPZ JLU Giessen
#
#program versions:
#SOAP2 v.2.21
#bedtools v.2.20.1
#samtools-0.1.19
#+++++++++++++++++++++++++++++++++++++++++++++++++++++++++++++++++++++++++++++++

#The script is based on paired resequencing data files in fastq-Format here called
#example_R1.fq and example_R2.fq

#Relevant data files:
#'Brassica_napus_v4.1.chromosomes.fa' is available for download from http://www.genoscope.cns.fr/brassicanapus/data/
#'Brassica_napus_v4.1.chromosomes.fa.index' can be generated by applying the SOAP index builder on 'Brassica_napus_v4.1.chromosomes.fa'
#'Bnv4.1_chromosomesandlengths.bed' can be extracted from the 'Brassica_napus_v4.1.chromosomes.fa.index' file

#Define the name of the file (without extention)
NAME='example'

#Alignment of resequencing data using Short Oligonucleotide Analysis Package 'SOAP'
#with the following options
#option -m minimal allowed insert size
#option -v maximum number of allowed mismachtes per read 
#option -p number of processors to use 
#option -r how hits are reported [0,1,2; 0=none, 1=random, 2=all]

soap \
	-a $NAME'_R1.fq' \
	-b $NAME'_R2.fq' \
	-D 'Brassica_napus_v4.1.chromosomes.fa.index' \
	-o 'SOAP_'$NAME'.txt' \
	-2 'SOAP_'$NAME'_single_mapped.txt' \
	-u 'SOAP_'$NAME'_unmapped.txt' \
	-m 0 \
	-v 1 \
	-p 20 \
	-r 1 \
	2>>$NAME'_report.txt'


#Convert SOAP format in SAM format
perl soap2sam.pl -p 'SOAP_'$NAME'.txt' > $NAME'.sam' 

#Convert SAM format in BAM format
samtools view -b -T Brassica_napus_v4.1.chromosomes.fa $NAME'.sam' > $NAME'.bam'

#Sort the BAM-file
samtools sort -m 500000000  $NAME'.bam'   $NAME'_sorted'

#Remove duplicates and indexing of the bam file
samtools rmdup $NAME'_sorted.bam' $NAME'_rmdup.bam'
samtools index $NAME'_rmdup.bam'

#Calculation of the read repth using 'bedtools genomecov' command included
#in the bedtools suite (http://bedtools.readthedocs.io/en/latest/index.html))
bedtools genomecov -d -ibam $NAME'_rmdup.bam' -g Bnv4.1_chromosomesandlengths.bed >'coverage_'$NAME'.txt'


################################################################################
#DETECTION GENOMIC CHANGES IN RESEQUENCING DATA OF BRASSICA NAPUS LINES
#Stepwise script for calculation of genomic coverage and detection of duplication and deletion events
#Part 2/2 R-script
# author:     Anna Stein / Birgit Samans
# date:         2017_03_01
# institute:  @IPZ JLU Giessen

#R and package versions
#R version 3.1.2 (2014-10-31)
#PSCBS_0.62.0   
#DNAcopy_1.40.0 
#RUnit_0.4.31
################################################################################

#Load the relevant libraries
library(RUnit)
library(DNAcopy)
library(PSCBS)

################################################################################
#Calculate the coverage for 1000bp-blocks
################################################################################


#Set the working directory
datadir<-'path_to_working_directory'
setwd(datadir)

#Assign the name of the data files to the variable 'file'
file<-"coverage_example.txt"
data_Cov<-read.delim(file,header=FALSE)

#Define a vector with the chromosomes of the Brassica napus genome
chrom<-
  c("chrA01","chrA02","chrA03","chrA04","chrA05","chrA06","chrA07","chrA08",
    "chrA09","chrA10","chrC01","chrC02","chrC03","chrC04","chrC05","chrC06","chrC07","chrC08","chrC09")


#Calculate the median of consecutive 1000bp blocks for each chromosome

for (i in 1:length(chrom))
  {
    chr<-chrom[i]
   
    #Filter the entries from the individual chromosome
    subdata<-data_Cov[data_Cov$V1==chr,]

    #Add an additional column with consecutive numbers repeated 1000 times
    class<-rep(seq(1,(nrow(subdata)/1000)+1),each=1000)
    subdata$class<-class[1:nrow(subdata)]

    #Calculate the median of all rows with the same number in the column 'class'
    aggregatedData<-data.frame(tapply(subdata$V3,subdata$class,FUN=median))

    #Set a new data frame with 'chromosome', 'start of a block' and 'median coverage'
    aggregatedData1<-data.frame(rep(chr,nrow(aggregatedData)), seq(1,nrow(aggregatedData))*1000, aggregatedData)
    colnames(aggregatedData1)<-c("chr","pos","cov")

    #Write output-file
    write.table(aggregatedData1,file=paste(chr,"_sum_cov_1000bp_",file,sep=""),sep=" ", row.names=F)
    
    ############################################################################################
    #Segmentation in blocks with similar coverage
    ############################################################################################    
    
    #Read in summarized (1000 bp) coverage blocks
    data<-read.table(file=paste(chr,"_sum_cov_1000bp_",file,sep=""),header=TRUE, sep=" ", stringsAsFactors=F)

    #As the package 'PSCBS' needs as chromosome names numeric values, we rename
    #the chromosome names in 1 - 19

    data$chr <- sub("chrA0", "", data$chr)
    data$chr <- sub("chrA10", "10", data$chr)
    data$chr <- sub("chrC0", "1", data$chr)

    ###################################################
    #Rename columns
    #The package 'PSCBS' needs as column names 'chromosome','x','y'
    #column 1(="chromosome")
    #column 2(="position")
    #column 3(="coverage")
    ###################################################
    colnames(data)[1] <- "chromosome"
    colnames(data)[2] <- "x"
    colnames(data)[3] <- "y"

    #Drop data with a coverage >100 to remove outliers (e.g. chloroplast DNA)
    data<-data[data$y<100,]
    
    #Drop TCN (total copy number) outliers
    data <- dropSegmentationOutliers(data)

    #Segmentation (identification of TCN segments)
    fit <- segmentByCBS(data, seed = 48879, verbose =-10)
        
    #Extract list with segments
    seg <- getSegments(fit, simplify = TRUE)


    ###################################################
    #Select segments larger than 50000 bp (50x1000bp)
    #and one standard deviation from the overall median
    #coverage
    ###################################################
    
    #Filter segments larger than 50000 bp
    segred<-seg[seg$nbrOfLoci>50,]  
    
    #Filter segments deviating 1 standard deviation from
    #the overall coverage
    median = median(data$y,na.rm=T)
    sd = sd(data$y,na.rm=T)
    duplication = median + sd
    deletion = median - sd
    segred_del<-segred[segred$median<=deletion,]
    segred_dup<-segred[segred$median>=duplication,]
    
    #Save the segments assigned as duplicated or deleted
    filtered_seg<-rbind(segred_del,segred_dup)
    write.table(filtered_seg, file=paste(chr,"_filtered_seg_",file,sep=""))

    
    ################################################################################
    #Plot the coverage (1000 bp blocks) along their genomic position
    ################################################################################   
    jpeg(paste(chr,"_sum_cov_1000bp",file,".jpeg",sep=""))
    par(mar=c(5, 5, 5, 3)+0,1,par(mgp=c(4,0.75,0)))
    plot(data$x, 
         data$y, 
         xlab=" ", 
         ylab=" ", 
         pch="'", 
         col = "gray60",
         xlim=c(0, max(data$x,na.rm=T)), 
         ylim=c(min(data$y,na.rm=T),max(data$y,na.rm=T)),
         cex.axis=0.75, 
         xaxt="n",
         main=paste(file,"\n",chr,sep=""))
    
    axis(side=1, at=seq(0,max(data$x,na.rm=T), by=2500000), las=3, cex.axis=0.75 )
    abline(mean,0, lwd=2)
    abline(duplication,0,lty=5, lwd=2, col="red")
    abline(deletion,0, lty=5, lwd=2, col="green")
    dev.off()
    
}
